# Supplementary material for: Are the metal identity and stoichiometry of metal complexes important for colchicine site binding and inhibition of tubulin polymerization?
Source: Dalton Trans. 2024 Jul 2;53(29):12349–69. doi: 10.1039/d4dt01469c (PMC11264232; doi:10.1039/d4dt01469c)
Supplement: DT-053-D4DT01469C-s002 [file DT-053-D4DT01469C-s002.cif]

# Electronic Supplementary Material (ESI) for Dalton Transactions.
# This journal is © The Royal Society of Chemistry 2024

####################################################################### 
# 
# This file contains crystal structure data downloaded from the 
# Cambridge Structural Database (CSD) hosted by the Cambridge 
# Crystallographic Data Centre (CCDC).
# 
# Full information about CCDC data access policies and citation 
# guidelines are available at http://www.ccdc.cam.ac.uk/access/V1 
# 
# Audit and citation data items may have been added by the CCDC. 
# Please retain this information to preserve the provenance of 
# this file and to allow appropriate attribution of the data. 
# 
#######################################################################

data_iub513sr
_database_code_depnum_ccdc_archive 'CCDC 2354137'
loop_
_audit_author_name
_audit_author_address
'Vladimir Arion'
;University of Vienna
Austria
;
_audit_update_record             
;
2024-06-24 deposited with the CCDC.	2024-07-02 downloaded from the CCDC.
;

_audit_creation_method           SHELXL-2014
_chemical_name_systematic        
;
 ?
;
_chemical_name_common            ?
_chemical_melting_point          ?
_chemical_formula_moiety         'C40 H49 Co N10 O4 S2, 2(N O3), H2 O'
_chemical_formula_sum            'C40 H51 Co N12 O11 S2'
_chemical_formula_weight         998.97

loop_
_atom_type_symbol
_atom_type_description
_atom_type_scat_dispersion_real
_atom_type_scat_dispersion_imag
_atom_type_scat_source
C C 0.0033 0.0016 'International Tables Vol C Tables 4.2.6.8 and 6.1.1.4'
H H 0.0000 0.0000 'International Tables Vol C Tables 4.2.6.8 and 6.1.1.4'
Co Co 0.3494 0.9721 'International Tables Vol C Tables 4.2.6.8 and 6.1.1.4'
N N 0.0061 0.0033 'International Tables Vol C Tables 4.2.6.8 and 6.1.1.4'
O O 0.0106 0.0060 'International Tables Vol C Tables 4.2.6.8 and 6.1.1.4'
S S 0.1246 0.1234 'International Tables Vol C Tables 4.2.6.8 and 6.1.1.4'

_space_group_crystal_system      monoclinic
_space_group_IT_number           14
_space_group_name_H-M_alt        'P 21/c'
_space_group_name_Hall           '-P 2ybc'

_shelx_space_group_comment       
;
The symmetry employed for this shelxl refinement is uniquely defined
by the following loop, which should always be used as a source of
symmetry information in preference to the above space-group names.
They are only intended as comments.
;

loop_
_space_group_symop_operation_xyz
'x, y, z'
'-x, y+1/2, -z+1/2'
'-x, -y, -z'
'x, -y-1/2, z-1/2'

_cell_length_a                   19.607(3)
_cell_length_b                   17.3104(15)
_cell_length_c                   15.5505(15)
_cell_angle_alpha                90
_cell_angle_beta                 109.389(10)
_cell_angle_gamma                90
_cell_volume                     4978.7(11)
_cell_formula_units_Z            4
_cell_measurement_temperature    100(2)
_cell_measurement_reflns_used    47475
_cell_measurement_theta_min      2.35
_cell_measurement_theta_max      29.71

_exptl_crystal_description       block
_exptl_crystal_colour            dark-brown
_exptl_crystal_density_meas      ?
_exptl_crystal_density_method    ?
_exptl_crystal_density_diffrn    1.333
_exptl_crystal_F_000             2088
_exptl_transmission_factor_min   ?
_exptl_transmission_factor_max   ?
_exptl_crystal_size_max          0.170
_exptl_crystal_size_mid          0.113
_exptl_crystal_size_min          0.040
_exptl_absorpt_coefficient_mu    0.495
_shelx_estimated_absorpt_T_min   0.921
_shelx_estimated_absorpt_T_max   0.980
_exptl_absorpt_correction_type   multi-scan
_exptl_absorpt_correction_T_min  0.6101
_exptl_absorpt_correction_T_max  0.9271
_exptl_absorpt_process_details   SADABS

_exptl_special_details           
;
 ?
;

_diffrn_ambient_temperature      100(2)
_diffrn_radiation_wavelength     0.71073
_diffrn_radiation_type           MoK\a
_diffrn_source                   ?
_diffrn_measurement_device_type  'STOE Stadivari'
_diffrn_measurement_method       'rotation method, \w scans'
_diffrn_detector_area_resol_mean ?
_diffrn_reflns_number            52271
_diffrn_reflns_av_unetI/netI     0.1181
_diffrn_reflns_av_R_equivalents  0.0729
_diffrn_reflns_limit_h_min       -24
_diffrn_reflns_limit_h_max       24
_diffrn_reflns_limit_k_min       -21
_diffrn_reflns_limit_k_max       19
_diffrn_reflns_limit_l_min       -19
_diffrn_reflns_limit_l_max       19
_diffrn_reflns_theta_min         2.732
_diffrn_reflns_theta_max         26.371
_diffrn_reflns_theta_full        25.242
_diffrn_measured_fraction_theta_max 0.997
_diffrn_measured_fraction_theta_full 0.997
_diffrn_reflns_Laue_measured_fraction_max 0.997
_diffrn_reflns_Laue_measured_fraction_full 0.997
_diffrn_reflns_point_group_measured_fraction_max 0.997
_diffrn_reflns_point_group_measured_fraction_full 0.997
_reflns_number_total             10169
_reflns_number_gt                5553
_reflns_threshold_expression     'I > 2\s(I)'
_reflns_Friedel_coverage         0.000
_reflns_Friedel_fraction_max     .
_reflns_Friedel_fraction_full    .

_reflns_special_details          
;
 Reflections were merged by SHELXL according to the crystal
 class for the calculation of statistics and refinement.
 
 _reflns_Friedel_fraction is defined as the number of unique
 Friedel pairs measured divided by the number that would be
 possible theoretically, ignoring centric projections and
 systematic absences.
;
_computing_data_collection       
;
X-Area Pilatus3_SV 1.31.186.0 (STOE, 2022)
;
_computing_cell_refinement       
;
X-Area Recipe 1.37.0.0 (STOE, 2021)
;
_computing_data_reduction        
;
X-Area Integrate 2.5.3.0 (STOE, 2021)
X-Area LANA 2.7.5.0 (STOE, 2022)
;
_computing_publication_material  
;
STOE & Cie GmbH, X-Area, software package for collecting single-crystal or
multi-domain crystal data on STOE area-detector diffractometers, for image 
processing, for the correction and scaling of reflection intensities and 
for outlier rejection, version 2.1, Darmstadt 2022
;
_computing_structure_refinement  'SHELXL (Sheldrick, 2014)'
_computing_structure_solution    'SHELXS  (Sheldrick, 2014)'
_refine_special_details          
;
 ?
;
_refine_ls_structure_factor_coef Fsqd
_refine_ls_matrix_type           full
_refine_ls_weighting_scheme      calc
_refine_ls_weighting_details     
'w=1/[\s^2^(Fo^2^)+(0.0656P)^2^] where P=(Fo^2^+2Fc^2^)/3'
_atom_sites_solution_primary     ?
_atom_sites_solution_secondary   ?
_atom_sites_solution_hydrogens   mixed
_refine_ls_hydrogen_treatment    constr
_refine_ls_extinction_method     none
_refine_ls_extinction_coef       .
_refine_ls_number_reflns         10169
_refine_ls_number_parameters     602
_refine_ls_number_restraints     9
_refine_ls_R_factor_all          0.0989
_refine_ls_R_factor_gt           0.0526
_refine_ls_wR_factor_ref         0.1289
_refine_ls_wR_factor_gt          0.1208
_refine_ls_goodness_of_fit_ref   0.915
_refine_ls_restrained_S_all      0.918
_refine_ls_shift/su_max          0.001
_refine_ls_shift/su_mean         0.000

loop_
_atom_site_label
_atom_site_type_symbol
_atom_site_fract_x
_atom_site_fract_y
_atom_site_fract_z
_atom_site_U_iso_or_equiv
_atom_site_adp_type
_atom_site_occupancy
_atom_site_site_symmetry_order
_atom_site_calc_flag
_atom_site_refinement_flags_posn
_atom_site_refinement_flags_adp
_atom_site_refinement_flags_occupancy
_atom_site_disorder_assembly
_atom_site_disorder_group
Co Co 0.33946(2) 0.43381(2) 0.50746(3) 0.01996(13) Uani 1 1 d . . . . .
S1 S 0.37210(5) 0.42576(5) 0.38507(5) 0.0238(2) Uani 1 1 d . . . . .
S2 S 0.38610(5) 0.31843(4) 0.55357(5) 0.0224(2) Uani 1 1 d . . . . .
O1 O 0.51675(14) 0.30878(13) 0.91556(17) 0.0406(7) Uani 1 1 d . . . . .
O2 O 0.07102(16) 0.2702(2) -0.08023(17) 0.0626(9) Uani 1 1 d . . . . .
H20 H 0.0310 0.2650 -0.0722 0.094 Uiso 1 1 calc R U . . .
N1 N 0.28481(14) 0.43215(13) 0.60343(16) 0.0207(6) Uani 1 1 d . . . . .
N2 N 0.25255(14) 0.38900(14) 0.43391(16) 0.0202(6) Uani 1 1 d . . . . .
N3 N 0.23897(14) 0.36191(14) 0.34574(16) 0.0217(6) Uani 1 1 d . . . . .
N4 N 0.29291(15) 0.35534(14) 0.23427(17) 0.0262(7) Uani 1 1 d . . . . .
H40 H 0.3348 0.3559 0.2249 0.031 Uiso 1 1 calc R U . . .
N5 N 0.41259(15) 0.42205(13) 0.82548(17) 0.0239(7) Uani 1 1 d . . . . .
H50 H 0.3914 0.4352 0.8740 0.029 Uiso 1 1 calc R U . . .
C1 C 0.30182(19) 0.45209(17) 0.6927(2) 0.0226(8) Uani 1 1 d . . . . .
C2 C 0.25024(19) 0.45201(18) 0.7362(2) 0.0264(8) Uani 1 1 d . . . . .
H2 H 0.2632 0.4689 0.7977 0.032 Uiso 1 1 calc R U . . .
C3 C 0.18142(19) 0.42808(19) 0.6918(2) 0.0290(8) Uani 1 1 d . . . . .
H3 H 0.1461 0.4284 0.7214 0.035 Uiso 1 1 calc R U . . .
C4 C 0.16393(19) 0.40320(18) 0.6024(2) 0.0265(8) Uani 1 1 d . . . . .
H4 H 0.1168 0.3844 0.5703 0.032 Uiso 1 1 calc R U . . .
C5 C 0.21620(19) 0.40606(17) 0.5604(2) 0.0223(8) Uani 1 1 d . . . . .
C6 C 0.20095(18) 0.38072(17) 0.4685(2) 0.0235(8) Uani 1 1 d . . . . .
H6 H 0.1555 0.3590 0.4344 0.028 Uiso 1 1 calc R U . . .
C7 C 0.29541(18) 0.37616(17) 0.3191(2) 0.0229(8) Uani 1 1 d . . . . .
C8 C 0.37895(19) 0.47292(18) 0.7447(2) 0.0270(8) Uani 1 1 d . . . . .
H8A H 0.4077 0.4695 0.7033 0.032 Uiso 1 1 calc R U . . .
H8B H 0.3807 0.5271 0.7657 0.032 Uiso 1 1 calc R U . . .
C9 C 0.4012(2) 0.33746(17) 0.8040(2) 0.0316(9) Uani 1 1 d . . . . .
H9A H 0.3491 0.3250 0.7852 0.038 Uiso 1 1 calc R U . . .
H9B H 0.4189 0.3240 0.7532 0.038 Uiso 1 1 calc R U . . .
C10 C 0.4414(2) 0.29248(19) 0.8865(2) 0.0373(10) Uani 1 1 d . . . . .
H10A H 0.4223 0.3051 0.9363 0.045 Uiso 1 1 calc R U . . .
H10B H 0.4337 0.2366 0.8731 0.045 Uiso 1 1 calc R U . . .
C11 C 0.5302(2) 0.38806(19) 0.9392(2) 0.0374(9) Uani 1 1 d . . . . .
H11A H 0.5828 0.3981 0.9587 0.045 Uiso 1 1 calc R U . . .
H11B H 0.5133 0.4002 0.9910 0.045 Uiso 1 1 calc R U . . .
C12 C 0.49257(18) 0.43867(19) 0.8610(2) 0.0319(9) Uani 1 1 d . . . . .
H12A H 0.5132 0.4305 0.8116 0.038 Uiso 1 1 calc R U . . .
H12B H 0.5004 0.4934 0.8803 0.038 Uiso 1 1 calc R U . . .
C13 C 0.23306(19) 0.33282(17) 0.1584(2) 0.0242(8) Uani 1 1 d . . . . .
C14 C 0.1661(2) 0.31218(18) 0.1621(2) 0.0296(9) Uani 1 1 d . . . . .
H14 H 0.1581 0.3119 0.2191 0.035 Uiso 1 1 calc R U . . .
C15 C 0.1105(2) 0.2920(2) 0.0839(2) 0.0368(10) Uani 1 1 d . . . . .
C16 C 0.1229(2) 0.2928(2) 0.0010(2) 0.0379(10) Uani 1 1 d . . . . .
C17 C 0.1891(2) 0.31410(19) -0.0053(2) 0.0330(9) Uani 1 1 d . . . . .
C18 C 0.2444(2) 0.33350(17) 0.0739(2) 0.0279(8) Uani 1 1 d . . . . .
H18 H 0.2905 0.3474 0.0709 0.034 Uiso 1 1 calc R U . . .
C19 C 0.0376(2) 0.2708(3) 0.0901(3) 0.0584(13) Uani 1 1 d . . . . .
H19A H 0.0405 0.2695 0.1542 0.088 Uiso 1 1 calc R U . . .
H19B H 0.0232 0.2198 0.0627 0.088 Uiso 1 1 calc R U . . .
H19C H 0.0017 0.3092 0.0573 0.088 Uiso 1 1 calc R U . . .
C20 C 0.2007(2) 0.3201(2) -0.0966(2) 0.0446(11) Uani 1 1 d . . . . .
H20A H 0.2506 0.3361 -0.0872 0.067 Uiso 1 1 calc R U . . .
H20B H 0.1673 0.3584 -0.1346 0.067 Uiso 1 1 calc R U . . .
H20C H 0.1917 0.2697 -0.1270 0.067 Uiso 1 1 calc R U . . .
O3 O -0.00307(17) 0.54807(18) 0.3995(2) 0.0717(10) Uani 1 1 d . . . . .
O4 O 0.80854(15) 0.30129(15) 0.88557(19) 0.0574(8) Uani 1 1 d . . . . .
H40D H 0.8136 0.3341 0.9271 0.086 Uiso 1 1 calc R U . . .
N6 N 0.31857(15) 0.55072(14) 0.48355(17) 0.0219(6) Uani 1 1 d . . . . .
N7 N 0.43227(14) 0.47094(14) 0.57602(17) 0.0209(6) Uani 1 1 d . . . . .
N8 N 0.49198(14) 0.42580(14) 0.61702(17) 0.0230(6) Uani 1 1 d . . . . .
N9 N 0.52574(15) 0.29759(14) 0.64308(17) 0.0246(7) Uani 1 1 d . . . . .
H90 H 0.5120 0.2498 0.6270 0.030 Uiso 1 1 calc R U . . .
N10 N 0.14139(16) 0.53400(16) 0.39755(19) 0.0334(7) Uani 1 1 d . . . . .
C21 C 0.26323(19) 0.59234(18) 0.4271(2) 0.0250(8) Uani 1 1 d . . . . .
C22 C 0.2663(2) 0.67285(19) 0.4270(2) 0.0358(9) Uani 1 1 d . . . . .
H22 H 0.2270 0.7011 0.3869 0.043 Uiso 1 1 calc R U . . .
C23 C 0.3252(2) 0.7126(2) 0.4840(3) 0.0376(10) Uani 1 1 d . . . . .
H23 H 0.3261 0.7675 0.4850 0.045 Uiso 1 1 calc R U . . .
C24 C 0.3822(2) 0.67027(18) 0.5390(2) 0.0336(9) Uani 1 1 d . . . . .
H24 H 0.4237 0.6956 0.5788 0.040 Uiso 1 1 calc R U . . .
C25 C 0.37880(18) 0.59069(17) 0.5359(2) 0.0233(8) Uani 1 1 d . . . . .
C26 C 0.44006(18) 0.54494(17) 0.5835(2) 0.0247(8) Uani 1 1 d . . . . .
H26 H 0.4845 0.5678 0.6190 0.030 Uiso 1 1 calc R U . . .
C27 C 0.47492(18) 0.35079(17) 0.6076(2) 0.0219(8) Uani 1 1 d . . . . .
C28 C 0.19905(18) 0.55398(18) 0.3604(2) 0.0278(8) Uani 1 1 d . . . . .
H28A H 0.1788 0.5887 0.3075 0.033 Uiso 1 1 calc R U . . .
H28B H 0.2153 0.5062 0.3380 0.033 Uiso 1 1 calc R U . . .
C29 C 0.1162(2) 0.6005(2) 0.4368(3) 0.0429(10) Uani 1 1 d . . . . .
H29A H 0.0981 0.6410 0.3898 0.052 Uiso 1 1 calc R U . . .
H29B H 0.1568 0.6224 0.4873 0.052 Uiso 1 1 calc R U . . .
C30 C 0.0570(2) 0.5762(2) 0.4718(3) 0.0551(12) Uani 1 1 d . . . . .
H30A H 0.0750 0.5353 0.5183 0.066 Uiso 1 1 calc R U . . .
H30B H 0.0418 0.6208 0.5010 0.066 Uiso 1 1 calc R U . . .
C31 C 0.0178(2) 0.4821(3) 0.3581(3) 0.0687(14) Uani 1 1 d . . . . .
H31A H -0.0241 0.4639 0.3065 0.082 Uiso 1 1 calc R U . . .
H31B H 0.0329 0.4397 0.4032 0.082 Uiso 1 1 calc R U . . .
C32 C 0.0802(2) 0.5029(2) 0.3238(3) 0.0454(10) Uani 1 1 d . . . . .
H32A H 0.0957 0.4562 0.2985 0.055 Uiso 1 1 calc R U . . .
H32B H 0.0635 0.5417 0.2744 0.055 Uiso 1 1 calc R U . . .
C33 C 0.59833(19) 0.30492(18) 0.7025(2) 0.0242(8) Uani 1 1 d . . . . .
C34 C 0.6372(2) 0.23612(19) 0.7276(2) 0.0321(9) Uani 1 1 d . . . . .
H34 H 0.6152 0.1888 0.7018 0.038 Uiso 1 1 calc R U . . .
C35 C 0.7066(2) 0.2351(2) 0.7887(2) 0.0344(9) Uani 1 1 d . . . . .
C36 C 0.7382(2) 0.3044(2) 0.8248(2) 0.0348(9) Uani 1 1 d . . . . .
C37 C 0.7022(2) 0.37461(19) 0.7996(2) 0.0280(8) Uani 1 1 d . . . . .
C38 C 0.63192(18) 0.37397(18) 0.7382(2) 0.0231(8) Uani 1 1 d . . . . .
H38 H 0.6066 0.4213 0.7206 0.028 Uiso 1 1 calc R U . . .
C39 C 0.7454(2) 0.1593(2) 0.8162(3) 0.0545(12) Uani 1 1 d . . . . .
H39A H 0.7357 0.1260 0.7625 0.082 Uiso 1 1 calc R U . . .
H39B H 0.7283 0.1339 0.8615 0.082 Uiso 1 1 calc R U . . .
H39C H 0.7975 0.1686 0.8425 0.082 Uiso 1 1 calc R U . . .
C40 C 0.7378(2) 0.44942(19) 0.8390(2) 0.0355(9) Uani 1 1 d . . . . .
H40A H 0.7079 0.4927 0.8068 0.053 Uiso 1 1 calc R U . . .
H40B H 0.7856 0.4525 0.8319 0.053 Uiso 1 1 calc R U . . .
H40C H 0.7431 0.4519 0.9039 0.053 Uiso 1 1 calc R U . . .
N11 N 0.55135(15) 0.62649(14) 0.82380(18) 0.0209(6) Uani 1 1 d . . . . .
O5 O 0.51860(14) 0.63657(13) 0.87965(16) 0.0420(7) Uani 1 1 d . . . . .
O6 O 0.59852(15) 0.57609(14) 0.83830(19) 0.0516(8) Uani 1 1 d . . . . .
O7 O 0.53719(17) 0.66801(15) 0.75513(17) 0.0577(9) Uani 1 1 d . . . . .
N12 N 0.7428(4) 0.0916(3) 0.5925(4) 0.0324(14) Uani 0.6 1 d D . P A 1
O8 O 0.7914(3) 0.1454(3) 0.6016(4) 0.0682(8) Uani 0.6 1 d D . P A 1
O9 O 0.7579(3) 0.0247(3) 0.5684(3) 0.0682(8) Uani 0.6 1 d D . P A 1
O10 O 0.6878(3) 0.1004(3) 0.6114(3) 0.0682(8) Uani 0.6 1 d D . P A 1
N12X N 0.7890(4) 0.0931(4) 0.5907(6) 0.0324(14) Uani 0.4 1 d D . P B 2
O8X O 0.8182(5) 0.0359(4) 0.6361(5) 0.0682(8) Uani 0.4 1 d D . P B 2
O9X O 0.8335(5) 0.1346(4) 0.5596(5) 0.0682(8) Uani 0.4 1 d D . P B 2
O10X O 0.7213(6) 0.0978(6) 0.5566(6) 0.0682(8) Uani 0.4 1 d D . P B 2
O11 O 0.36500(15) 0.45408(18) 0.96508(16) 0.0624(9) Uani 1 1 d D . . . .
H11C H 0.3340 0.4937 0.9592 0.094 Uiso 1 1 d DR U . . .
H11D H 0.3769 0.4381 1.0211 0.094 Uiso 1 1 d DR U . . .

loop_
_atom_site_aniso_label
_atom_site_aniso_U_11
_atom_site_aniso_U_22
_atom_site_aniso_U_33
_atom_site_aniso_U_23
_atom_site_aniso_U_13
_atom_site_aniso_U_12
Co 0.0183(3) 0.0198(2) 0.0244(2) 0.0000(2) 0.0106(2) -0.0009(2)
S1 0.0211(6) 0.0270(4) 0.0278(4) -0.0005(4) 0.0142(4) -0.0029(4)
S2 0.0217(6) 0.0194(4) 0.0284(4) 0.0000(4) 0.0113(4) -0.0008(4)
O1 0.0321(19) 0.0315(14) 0.0560(17) 0.0039(12) 0.0115(14) 0.0106(12)
O2 0.045(2) 0.101(2) 0.0381(16) -0.0243(16) 0.0088(15) -0.016(2)
N1 0.0204(18) 0.0180(13) 0.0237(14) 0.0013(12) 0.0073(13) 0.0024(13)
N2 0.0207(18) 0.0220(14) 0.0207(14) 0.0004(12) 0.0106(13) -0.0006(12)
N3 0.0187(18) 0.0286(15) 0.0207(14) -0.0026(12) 0.0102(13) -0.0028(13)
N4 0.0230(19) 0.0330(16) 0.0289(15) -0.0019(13) 0.0169(14) -0.0010(13)
N5 0.0226(19) 0.0184(14) 0.0286(15) 0.0004(12) 0.0055(13) -0.0014(12)
C1 0.027(2) 0.0208(17) 0.0216(17) 0.0001(14) 0.0098(16) 0.0002(15)
C2 0.028(2) 0.0335(19) 0.0196(17) -0.0008(15) 0.0106(16) 0.0017(16)
C3 0.027(2) 0.044(2) 0.0228(17) 0.0053(17) 0.0166(17) 0.0056(18)
C4 0.013(2) 0.042(2) 0.0266(18) 0.0021(16) 0.0097(16) 0.0013(16)
C5 0.018(2) 0.0252(17) 0.0235(17) 0.0005(14) 0.0071(16) -0.0019(15)
C6 0.012(2) 0.0291(18) 0.0286(18) 0.0009(15) 0.0064(15) -0.0026(15)
C7 0.025(2) 0.0218(16) 0.0251(18) -0.0016(14) 0.0122(16) -0.0008(15)
C8 0.031(2) 0.0296(19) 0.0200(17) -0.0003(15) 0.0083(16) -0.0035(17)
C9 0.035(3) 0.0221(18) 0.036(2) -0.0039(16) 0.0095(18) -0.0052(16)
C10 0.039(3) 0.0246(19) 0.048(2) 0.0074(17) 0.015(2) 0.0007(18)
C11 0.032(3) 0.033(2) 0.044(2) -0.0022(18) 0.0089(19) -0.0005(18)
C12 0.024(2) 0.0313(19) 0.039(2) -0.0029(17) 0.0087(17) -0.0073(17)
C13 0.029(2) 0.0219(17) 0.0243(18) -0.0032(14) 0.0121(17) -0.0002(16)
C14 0.032(3) 0.0328(19) 0.0273(18) -0.0075(16) 0.0145(18) -0.0077(17)
C15 0.034(3) 0.045(2) 0.036(2) -0.0096(18) 0.017(2) -0.0055(19)
C16 0.036(3) 0.044(2) 0.029(2) -0.0094(17) 0.0043(19) -0.0046(19)
C17 0.045(3) 0.0299(19) 0.030(2) -0.0058(16) 0.0207(19) -0.0033(18)
C18 0.035(3) 0.0254(18) 0.0310(19) -0.0039(15) 0.0204(18) -0.0035(16)
C19 0.037(3) 0.092(4) 0.048(3) -0.027(2) 0.017(2) -0.021(3)
C20 0.063(3) 0.046(2) 0.029(2) -0.0053(18) 0.020(2) -0.006(2)
O3 0.037(2) 0.071(2) 0.118(3) 0.014(2) 0.039(2) 0.0177(18)
O4 0.039(2) 0.0444(18) 0.067(2) -0.0148(14) -0.0123(16) 0.0141(14)
N6 0.0223(18) 0.0227(14) 0.0261(14) 0.0030(12) 0.0155(13) 0.0051(13)
N7 0.0184(18) 0.0187(14) 0.0280(15) 0.0028(12) 0.0108(13) 0.0006(12)
N8 0.0165(17) 0.0211(14) 0.0315(15) 0.0022(12) 0.0079(13) 0.0017(13)
N9 0.024(2) 0.0181(14) 0.0317(16) 0.0010(12) 0.0095(14) 0.0011(13)
N10 0.020(2) 0.0383(17) 0.0421(18) 0.0012(14) 0.0106(15) 0.0042(14)
C21 0.024(2) 0.0287(18) 0.0280(18) 0.0034(15) 0.0161(17) 0.0023(16)
C22 0.037(3) 0.0288(19) 0.044(2) 0.0138(17) 0.018(2) 0.0112(18)
C23 0.034(3) 0.0217(18) 0.057(2) 0.0068(18) 0.015(2) 0.0011(18)
C24 0.025(3) 0.0252(19) 0.051(2) 0.0007(17) 0.014(2) -0.0032(17)
C25 0.017(2) 0.0219(17) 0.0340(19) 0.0003(15) 0.0123(17) -0.0050(15)
C26 0.021(2) 0.0218(17) 0.0348(19) -0.0028(15) 0.0133(17) -0.0045(15)
C27 0.023(2) 0.0222(16) 0.0228(17) 0.0012(14) 0.0111(15) 0.0007(15)
C28 0.027(2) 0.0291(19) 0.0295(19) 0.0065(15) 0.0118(17) 0.0070(16)
C29 0.031(3) 0.049(2) 0.055(3) 0.006(2) 0.022(2) 0.007(2)
C30 0.040(3) 0.058(3) 0.079(3) 0.005(2) 0.037(3) 0.011(2)
C31 0.041(3) 0.074(3) 0.095(4) 0.010(3) 0.027(3) 0.003(3)
C32 0.027(3) 0.048(2) 0.056(3) 0.003(2) 0.007(2) 0.001(2)
C33 0.020(2) 0.0288(19) 0.0273(18) 0.0066(15) 0.0127(16) 0.0045(16)
C34 0.032(3) 0.0270(19) 0.039(2) 0.0053(16) 0.0149(19) 0.0030(17)
C35 0.030(3) 0.031(2) 0.041(2) 0.0078(17) 0.0104(19) 0.0102(18)
C36 0.026(3) 0.039(2) 0.035(2) -0.0012(18) 0.0054(18) 0.0054(18)
C37 0.029(2) 0.0305(19) 0.0285(19) 0.0020(16) 0.0154(17) 0.0043(17)
C38 0.021(2) 0.0262(17) 0.0248(18) 0.0044(15) 0.0115(16) 0.0056(15)
C39 0.045(3) 0.040(2) 0.070(3) 0.010(2) 0.008(2) 0.013(2)
C40 0.029(3) 0.035(2) 0.040(2) -0.0051(17) 0.0078(18) 0.0028(17)
N11 0.0213(19) 0.0170(13) 0.0313(16) -0.0071(13) 0.0178(14) -0.0031(13)
O5 0.058(2) 0.0348(14) 0.0494(16) 0.0015(12) 0.0396(15) 0.0080(13)
O6 0.042(2) 0.0402(16) 0.086(2) -0.0017(15) 0.0388(17) 0.0063(14)
O7 0.098(3) 0.0475(17) 0.0443(16) 0.0024(14) 0.0451(18) 0.0089(17)
N12 0.046(5) 0.023(2) 0.032(2) 0.005(2) 0.019(3) 0.002(3)
O8 0.082(3) 0.0472(15) 0.067(2) 0.0029(15) 0.0138(16) -0.0002(15)
O9 0.082(3) 0.0472(15) 0.067(2) 0.0029(15) 0.0138(16) -0.0002(15)
O10 0.082(3) 0.0472(15) 0.067(2) 0.0029(15) 0.0138(16) -0.0002(15)
N12X 0.046(5) 0.023(2) 0.032(2) 0.005(2) 0.019(3) 0.002(3)
O8X 0.082(3) 0.0472(15) 0.067(2) 0.0029(15) 0.0138(16) -0.0002(15)
O9X 0.082(3) 0.0472(15) 0.067(2) 0.0029(15) 0.0138(16) -0.0002(15)
O10X 0.082(3) 0.0472(15) 0.067(2) 0.0029(15) 0.0138(16) -0.0002(15)
O11 0.053(2) 0.106(2) 0.0325(15) -0.0090(15) 0.0187(15) -0.0045(17)

_geom_special_details            
;
 All esds (except the esd in the dihedral angle between two l.s. planes)
 are estimated using the full covariance matrix.  The cell esds are taken
 into account individually in the estimation of esds in distances, angles
 and torsion angles; correlations between esds in cell parameters are only
 used when they are defined by crystal symmetry.  An approximate (isotropic)
 treatment of cell esds is used for estimating esds involving l.s. planes.
;

loop_
_geom_bond_atom_site_label_1
_geom_bond_atom_site_label_2
_geom_bond_distance
_geom_bond_site_symmetry_2
_geom_bond_publ_flag
Co N2 1.876(3) . ?
Co N7 1.890(3) . ?
Co N6 2.074(2) . ?
Co N1 2.107(2) . ?
Co S1 2.2045(9) . ?
Co S2 2.2146(9) . ?
S1 C7 1.740(3) . ?
S2 C27 1.755(3) . ?
O1 C11 1.423(4) . ?
O1 C10 1.423(4) . ?
O2 C16 1.389(4) . ?
O2 H20 0.8400 . ?
N1 C1 1.360(4) . ?
N1 C5 1.365(4) . ?
N2 C6 1.302(4) . ?
N2 N3 1.388(3) . ?
N3 C7 1.327(4) . ?
N4 C7 1.353(4) . ?
N4 C13 1.415(4) . ?
N4 H40 0.8800 . ?
N5 C8 1.496(4) . ?
N5 C9 1.502(4) . ?
N5 C12 1.507(4) . ?
N5 H50 1.0000 . ?
C1 C2 1.391(4) . ?
C1 C8 1.503(4) . ?
C2 C3 1.360(5) . ?
C2 H2 0.9500 . ?
C3 C4 1.386(4) . ?
C3 H3 0.9500 . ?
C4 C5 1.387(4) . ?
C4 H4 0.9500 . ?
C5 C6 1.428(4) . ?
C6 H6 0.9500 . ?
C8 H8A 0.9900 . ?
C8 H8B 0.9900 . ?
C9 C10 1.484(4) . ?
C9 H9A 0.9900 . ?
C9 H9B 0.9900 . ?
C10 H10A 0.9900 . ?
C10 H10B 0.9900 . ?
C11 C12 1.482(4) . ?
C11 H11A 0.9900 . ?
C11 H11B 0.9900 . ?
C12 H12A 0.9900 . ?
C12 H12B 0.9900 . ?
C13 C14 1.381(5) . ?
C13 C18 1.404(4) . ?
C14 C15 1.381(5) . ?
C14 H14 0.9500 . ?
C15 C16 1.389(5) . ?
C15 C19 1.510(5) . ?
C16 C17 1.383(5) . ?
C17 C18 1.385(5) . ?
C17 C20 1.514(4) . ?
C18 H18 0.9500 . ?
C19 H19A 0.9800 . ?
C19 H19B 0.9800 . ?
C19 H19C 0.9800 . ?
C20 H20A 0.9800 . ?
C20 H20B 0.9800 . ?
C20 H20C 0.9800 . ?
O3 C30 1.417(5) . ?
O3 C31 1.434(5) . ?
O4 C36 1.391(4) . ?
O4 H40D 0.8400 . ?
N6 C21 1.355(4) . ?
N6 C25 1.378(4) . ?
N7 C26 1.291(4) . ?
N7 N8 1.375(3) . ?
N8 C27 1.337(4) . ?
N9 C27 1.334(4) . ?
N9 C33 1.422(4) . ?
N9 H90 0.8800 . ?
N10 C32 1.459(4) . ?
N10 C29 1.464(4) . ?
N10 C28 1.471(4) . ?
C21 C22 1.395(4) . ?
C21 C28 1.494(5) . ?
C22 C23 1.382(5) . ?
C22 H22 0.9500 . ?
C23 C24 1.372(5) . ?
C23 H23 0.9500 . ?
C24 C25 1.379(4) . ?
C24 H24 0.9500 . ?
C25 C26 1.424(4) . ?
C26 H26 0.9500 . ?
C28 H28A 0.9900 . ?
C28 H28B 0.9900 . ?
C29 C30 1.497(5) . ?
C29 H29A 0.9900 . ?
C29 H29B 0.9900 . ?
C30 H30A 0.9900 . ?
C30 H30B 0.9900 . ?
C31 C32 1.532(5) . ?
C31 H31A 0.9900 . ?
C31 H31B 0.9900 . ?
C32 H32A 0.9900 . ?
C32 H32B 0.9900 . ?
C33 C38 1.389(4) . ?
C33 C34 1.398(4) . ?
C34 C35 1.376(5) . ?
C34 H34 0.9500 . ?
C35 C36 1.381(5) . ?
C35 C39 1.506(5) . ?
C36 C37 1.394(4) . ?
C37 C38 1.392(4) . ?
C37 C40 1.501(4) . ?
C38 H38 0.9500 . ?
C39 H39A 0.9800 . ?
C39 H39B 0.9800 . ?
C39 H39C 0.9800 . ?
C40 H40A 0.9800 . ?
C40 H40B 0.9800 . ?
C40 H40C 0.9800 . ?
N11 O6 1.237(3) . ?
N11 O7 1.240(3) . ?
N11 O5 1.252(3) . ?
N12 O10 1.217(7) . ?
N12 O9 1.283(7) . ?
N12 O8 1.305(7) . ?
N12X O8X 1.241(8) . ?
N12X O10X 1.258(11) . ?
N12X O9X 1.338(9) . ?
O11 H11C 0.9009 . ?
O11 H11D 0.8681 . ?

loop_
_geom_angle_atom_site_label_1
_geom_angle_atom_site_label_2
_geom_angle_atom_site_label_3
_geom_angle
_geom_angle_site_symmetry_1
_geom_angle_site_symmetry_3
_geom_angle_publ_flag
N2 Co N7 173.69(11) . . ?
N2 Co N6 102.05(11) . . ?
N7 Co N6 82.26(11) . . ?
N2 Co N1 81.58(10) . . ?
N7 Co N1 103.06(10) . . ?
N6 Co N1 91.36(9) . . ?
N2 Co S1 85.00(8) . . ?
N7 Co S1 90.42(8) . . ?
N6 Co S1 90.21(7) . . ?
N1 Co S1 166.52(8) . . ?
N2 Co S2 91.05(8) . . ?
N7 Co S2 84.67(8) . . ?
N6 Co S2 166.89(8) . . ?
N1 Co S2 90.62(7) . . ?
S1 Co S2 90.88(3) . . ?
C7 S1 Co 95.65(10) . . ?
C27 S2 Co 96.00(11) . . ?
C11 O1 C10 110.9(3) . . ?
C16 O2 H20 109.5 . . ?
C1 N1 C5 116.9(3) . . ?
C1 N1 Co 135.2(2) . . ?
C5 N1 Co 107.89(19) . . ?
C6 N2 N3 116.7(3) . . ?
C6 N2 Co 117.8(2) . . ?
N3 N2 Co 125.39(19) . . ?
C7 N3 N2 109.8(3) . . ?
C7 N4 C13 129.7(3) . . ?
C7 N4 H40 115.2 . . ?
C13 N4 H40 115.2 . . ?
C8 N5 C9 113.3(2) . . ?
C8 N5 C12 108.1(2) . . ?
C9 N5 C12 109.1(3) . . ?
C8 N5 H50 108.8 . . ?
C9 N5 H50 108.8 . . ?
C12 N5 H50 108.8 . . ?
N1 C1 C2 121.6(3) . . ?
N1 C1 C8 118.2(3) . . ?
C2 C1 C8 120.1(3) . . ?
C3 C2 C1 120.8(3) . . ?
C3 C2 H2 119.6 . . ?
C1 C2 H2 119.6 . . ?
C2 C3 C4 118.5(3) . . ?
C2 C3 H3 120.8 . . ?
C4 C3 H3 120.8 . . ?
C3 C4 C5 119.1(3) . . ?
C3 C4 H4 120.5 . . ?
C5 C4 H4 120.5 . . ?
N1 C5 C4 122.9(3) . . ?
N1 C5 C6 115.9(3) . . ?
C4 C5 C6 121.2(3) . . ?
N2 C6 C5 116.5(3) . . ?
N2 C6 H6 121.8 . . ?
C5 C6 H6 121.8 . . ?
N3 C7 N4 119.4(3) . . ?
N3 C7 S1 123.7(2) . . ?
N4 C7 S1 116.8(2) . . ?
N5 C8 C1 113.3(3) . . ?
N5 C8 H8A 108.9 . . ?
C1 C8 H8A 108.9 . . ?
N5 C8 H8B 108.9 . . ?
C1 C8 H8B 108.9 . . ?
H8A C8 H8B 107.7 . . ?
C10 C9 N5 108.8(3) . . ?
C10 C9 H9A 109.9 . . ?
N5 C9 H9A 109.9 . . ?
C10 C9 H9B 109.9 . . ?
N5 C9 H9B 109.9 . . ?
H9A C9 H9B 108.3 . . ?
O1 C10 C9 111.6(3) . . ?
O1 C10 H10A 109.3 . . ?
C9 C10 H10A 109.3 . . ?
O1 C10 H10B 109.3 . . ?
C9 C10 H10B 109.3 . . ?
H10A C10 H10B 108.0 . . ?
O1 C11 C12 111.0(3) . . ?
O1 C11 H11A 109.4 . . ?
C12 C11 H11A 109.4 . . ?
O1 C11 H11B 109.4 . . ?
C12 C11 H11B 109.4 . . ?
H11A C11 H11B 108.0 . . ?
C11 C12 N5 111.2(3) . . ?
C11 C12 H12A 109.4 . . ?
N5 C12 H12A 109.4 . . ?
C11 C12 H12B 109.4 . . ?
N5 C12 H12B 109.4 . . ?
H12A C12 H12B 108.0 . . ?
C14 C13 C18 119.3(3) . . ?
C14 C13 N4 125.0(3) . . ?
C18 C13 N4 115.7(3) . . ?
C15 C14 C13 120.8(3) . . ?
C15 C14 H14 119.6 . . ?
C13 C14 H14 119.6 . . ?
C14 C15 C16 119.0(3) . . ?
C14 C15 C19 119.5(3) . . ?
C16 C15 C19 121.5(4) . . ?
C17 C16 C15 121.7(3) . . ?
C17 C16 O2 115.6(3) . . ?
C15 C16 O2 122.7(4) . . ?
C16 C17 C18 118.6(3) . . ?
C16 C17 C20 121.4(3) . . ?
C18 C17 C20 119.9(3) . . ?
C17 C18 C13 120.6(3) . . ?
C17 C18 H18 119.7 . . ?
C13 C18 H18 119.7 . . ?
C15 C19 H19A 109.5 . . ?
C15 C19 H19B 109.5 . . ?
H19A C19 H19B 109.5 . . ?
C15 C19 H19C 109.5 . . ?
H19A C19 H19C 109.5 . . ?
H19B C19 H19C 109.5 . . ?
C17 C20 H20A 109.5 . . ?
C17 C20 H20B 109.5 . . ?
H20A C20 H20B 109.5 . . ?
C17 C20 H20C 109.5 . . ?
H20A C20 H20C 109.5 . . ?
H20B C20 H20C 109.5 . . ?
C30 O3 C31 110.1(3) . . ?
C36 O4 H40D 109.5 . . ?
C21 N6 C25 117.5(3) . . ?
C21 N6 Co 134.7(2) . . ?
C25 N6 Co 107.7(2) . . ?
C26 N7 N8 117.7(3) . . ?
C26 N7 Co 116.8(2) . . ?
N8 N7 Co 125.46(19) . . ?
C27 N8 N7 110.9(3) . . ?
C27 N9 C33 131.0(3) . . ?
C27 N9 H90 114.5 . . ?
C33 N9 H90 114.5 . . ?
C32 N10 C29 108.3(3) . . ?
C32 N10 C28 108.5(3) . . ?
C29 N10 C28 112.9(3) . . ?
N6 C21 C22 120.4(3) . . ?
N6 C21 C28 121.5(3) . . ?
C22 C21 C28 118.1(3) . . ?
C23 C22 C21 121.6(3) . . ?
C23 C22 H22 119.2 . . ?
C21 C22 H22 119.2 . . ?
C24 C23 C22 117.8(3) . . ?
C24 C23 H23 121.1 . . ?
C22 C23 H23 121.1 . . ?
C23 C24 C25 119.5(4) . . ?
C23 C24 H24 120.3 . . ?
C25 C24 H24 120.3 . . ?
N6 C25 C24 123.0(3) . . ?
N6 C25 C26 115.9(3) . . ?
C24 C25 C26 121.0(3) . . ?
N7 C26 C25 116.8(3) . . ?
N7 C26 H26 121.6 . . ?
C25 C26 H26 121.6 . . ?
N9 C27 N8 120.0(3) . . ?
N9 C27 S2 117.6(2) . . ?
N8 C27 S2 122.3(2) . . ?
N10 C28 C21 114.4(3) . . ?
N10 C28 H28A 108.7 . . ?
C21 C28 H28A 108.7 . . ?
N10 C28 H28B 108.7 . . ?
C21 C28 H28B 108.7 . . ?
H28A C28 H28B 107.6 . . ?
N10 C29 C30 109.9(3) . . ?
N10 C29 H29A 109.7 . . ?
C30 C29 H29A 109.7 . . ?
N10 C29 H29B 109.7 . . ?
C30 C29 H29B 109.7 . . ?
H29A C29 H29B 108.2 . . ?
O3 C30 C29 110.4(4) . . ?
O3 C30 H30A 109.6 . . ?
C29 C30 H30A 109.6 . . ?
O3 C30 H30B 109.6 . . ?
C29 C30 H30B 109.6 . . ?
H30A C30 H30B 108.1 . . ?
O3 C31 C32 110.4(4) . . ?
O3 C31 H31A 109.6 . . ?
C32 C31 H31A 109.6 . . ?
O3 C31 H31B 109.6 . . ?
C32 C31 H31B 109.6 . . ?
H31A C31 H31B 108.1 . . ?
N10 C32 C31 110.9(3) . . ?
N10 C32 H32A 109.5 . . ?
C31 C32 H32A 109.5 . . ?
N10 C32 H32B 109.5 . . ?
C31 C32 H32B 109.5 . . ?
H32A C32 H32B 108.0 . . ?
C38 C33 C34 118.6(3) . . ?
C38 C33 N9 125.2(3) . . ?
C34 C33 N9 116.2(3) . . ?
C35 C34 C33 121.8(3) . . ?
C35 C34 H34 119.1 . . ?
C33 C34 H34 119.1 . . ?
C34 C35 C36 118.4(3) . . ?
C34 C35 C39 119.9(3) . . ?
C36 C35 C39 121.7(4) . . ?
C35 C36 O4 116.9(3) . . ?
C35 C36 C37 121.8(3) . . ?
O4 C36 C37 121.3(3) . . ?
C38 C37 C36 118.6(3) . . ?
C38 C37 C40 120.4(3) . . ?
C36 C37 C40 121.0(3) . . ?
C33 C38 C37 120.7(3) . . ?
C33 C38 H38 119.6 . . ?
C37 C38 H38 119.6 . . ?
C35 C39 H39A 109.5 . . ?
C35 C39 H39B 109.5 . . ?
H39A C39 H39B 109.5 . . ?
C35 C39 H39C 109.5 . . ?
H39A C39 H39C 109.5 . . ?
H39B C39 H39C 109.5 . . ?
C37 C40 H40A 109.5 . . ?
C37 C40 H40B 109.5 . . ?
H40A C40 H40B 109.5 . . ?
C37 C40 H40C 109.5 . . ?
H40A C40 H40C 109.5 . . ?
H40B C40 H40C 109.5 . . ?
O6 N11 O7 120.4(3) . . ?
O6 N11 O5 119.8(3) . . ?
O7 N11 O5 119.8(3) . . ?
O10 N12 O9 119.4(6) . . ?
O10 N12 O8 123.9(6) . . ?
O9 N12 O8 116.5(6) . . ?
O8X N12X O10X 120.9(9) . . ?
O8X N12X O9X 113.7(8) . . ?
O10X N12X O9X 122.4(8) . . ?
H11C O11 H11D 106.9 . . ?

loop_
_geom_torsion_atom_site_label_1
_geom_torsion_atom_site_label_2
_geom_torsion_atom_site_label_3
_geom_torsion_atom_site_label_4
_geom_torsion
_geom_torsion_site_symmetry_1
_geom_torsion_site_symmetry_2
_geom_torsion_site_symmetry_3
_geom_torsion_site_symmetry_4
_geom_torsion_publ_flag
N6 Co N2 C6 -86.7(2) . . . . ?
N1 Co N2 C6 2.9(2) . . . . ?
S1 Co N2 C6 -175.8(2) . . . . ?
S2 Co N2 C6 93.4(2) . . . . ?
N6 Co N2 N3 95.0(2) . . . . ?
N1 Co N2 N3 -175.4(2) . . . . ?
S1 Co N2 N3 5.9(2) . . . . ?
S2 Co N2 N3 -84.9(2) . . . . ?
C6 N2 N3 C7 178.3(3) . . . . ?
Co N2 N3 C7 -3.3(3) . . . . ?
C5 N1 C1 C2 -5.1(4) . . . . ?
Co N1 C1 C2 172.9(2) . . . . ?
C5 N1 C1 C8 173.6(3) . . . . ?
Co N1 C1 C8 -8.4(4) . . . . ?
N1 C1 C2 C3 3.4(5) . . . . ?
C8 C1 C2 C3 -175.3(3) . . . . ?
C1 C2 C3 C4 0.5(5) . . . . ?
C2 C3 C4 C5 -2.2(5) . . . . ?
C1 N1 C5 C4 3.4(4) . . . . ?
Co N1 C5 C4 -175.2(2) . . . . ?
C1 N1 C5 C6 -176.1(3) . . . . ?
Co N1 C5 C6 5.4(3) . . . . ?
C3 C4 C5 N1 0.3(5) . . . . ?
C3 C4 C5 C6 179.7(3) . . . . ?
N3 N2 C6 C5 177.7(2) . . . . ?
Co N2 C6 C5 -0.7(4) . . . . ?
N1 C5 C6 N2 -3.6(4) . . . . ?
C4 C5 C6 N2 177.0(3) . . . . ?
N2 N3 C7 N4 -179.0(3) . . . . ?
N2 N3 C7 S1 -2.8(4) . . . . ?
C13 N4 C7 N3 14.0(5) . . . . ?
C13 N4 C7 S1 -162.4(2) . . . . ?
Co S1 C7 N3 6.0(3) . . . . ?
Co S1 C7 N4 -177.7(2) . . . . ?
C9 N5 C8 C1 48.5(4) . . . . ?
C12 N5 C8 C1 169.6(3) . . . . ?
N1 C1 C8 N5 -120.5(3) . . . . ?
C2 C1 C8 N5 58.2(4) . . . . ?
C8 N5 C9 C10 175.6(3) . . . . ?
C12 N5 C9 C10 55.2(3) . . . . ?
C11 O1 C10 C9 61.5(4) . . . . ?
N5 C9 C10 O1 -59.7(4) . . . . ?
C10 O1 C11 C12 -58.7(4) . . . . ?
O1 C11 C12 N5 55.8(4) . . . . ?
C8 N5 C12 C11 -177.8(3) . . . . ?
C9 N5 C12 C11 -54.2(3) . . . . ?
C7 N4 C13 C14 -14.4(5) . . . . ?
C7 N4 C13 C18 164.5(3) . . . . ?
C18 C13 C14 C15 0.3(5) . . . . ?
N4 C13 C14 C15 179.1(3) . . . . ?
C13 C14 C15 C16 0.0(5) . . . . ?
C13 C14 C15 C19 -179.2(3) . . . . ?
C14 C15 C16 C17 -0.8(6) . . . . ?
C19 C15 C16 C17 178.3(4) . . . . ?
C14 C15 C16 O2 177.3(3) . . . . ?
C19 C15 C16 O2 -3.7(6) . . . . ?
C15 C16 C17 C18 1.4(5) . . . . ?
O2 C16 C17 C18 -176.8(3) . . . . ?
C15 C16 C17 C20 -175.7(3) . . . . ?
O2 C16 C17 C20 6.1(5) . . . . ?
C16 C17 C18 C13 -1.1(5) . . . . ?
C20 C17 C18 C13 176.0(3) . . . . ?
C14 C13 C18 C17 0.3(5) . . . . ?
N4 C13 C18 C17 -178.6(3) . . . . ?
N6 Co N7 C26 4.8(2) . . . . ?
N1 Co N7 C26 -84.8(2) . . . . ?
S1 Co N7 C26 95.0(2) . . . . ?
S2 Co N7 C26 -174.2(2) . . . . ?
N6 Co N7 N8 -174.1(2) . . . . ?
N1 Co N7 N8 96.3(2) . . . . ?
S1 Co N7 N8 -83.9(2) . . . . ?
S2 Co N7 N8 6.9(2) . . . . ?
C26 N7 N8 C27 176.8(3) . . . . ?
Co N7 N8 C27 -4.3(3) . . . . ?
C25 N6 C21 C22 -3.8(4) . . . . ?
Co N6 C21 C22 -179.3(2) . . . . ?
C25 N6 C21 C28 173.4(3) . . . . ?
Co N6 C21 C28 -2.1(4) . . . . ?
N6 C21 C22 C23 -0.1(5) . . . . ?
C28 C21 C22 C23 -177.4(3) . . . . ?
C21 C22 C23 C24 2.2(5) . . . . ?
C22 C23 C24 C25 -0.3(5) . . . . ?
C21 N6 C25 C24 5.9(4) . . . . ?
Co N6 C25 C24 -177.5(3) . . . . ?
C21 N6 C25 C26 -170.5(3) . . . . ?
Co N6 C25 C26 6.1(3) . . . . ?
C23 C24 C25 N6 -3.9(5) . . . . ?
C23 C24 C25 C26 172.3(3) . . . . ?
N8 N7 C26 C25 176.3(2) . . . . ?
Co N7 C26 C25 -2.7(4) . . . . ?
N6 C25 C26 N7 -2.8(4) . . . . ?
C24 C25 C26 N7 -179.3(3) . . . . ?
C33 N9 C27 N8 8.9(5) . . . . ?
C33 N9 C27 S2 -168.4(2) . . . . ?
N7 N8 C27 N9 -179.8(2) . . . . ?
N7 N8 C27 S2 -2.6(3) . . . . ?
Co S2 C27 N9 -176.3(2) . . . . ?
Co S2 C27 N8 6.4(3) . . . . ?
C32 N10 C28 C21 175.5(3) . . . . ?
C29 N10 C28 C21 55.5(4) . . . . ?
N6 C21 C28 N10 87.0(4) . . . . ?
C22 C21 C28 N10 -95.7(3) . . . . ?
C32 N10 C29 C30 59.0(4) . . . . ?
C28 N10 C29 C30 179.1(3) . . . . ?
C31 O3 C30 C29 60.8(4) . . . . ?
N10 C29 C30 O3 -62.1(4) . . . . ?
C30 O3 C31 C32 -57.4(5) . . . . ?
C29 N10 C32 C31 -56.3(4) . . . . ?
C28 N10 C32 C31 -179.1(3) . . . . ?
O3 C31 C32 N10 56.1(5) . . . . ?
C27 N9 C33 C38 1.0(5) . . . . ?
C27 N9 C33 C34 179.4(3) . . . . ?
C38 C33 C34 C35 2.2(5) . . . . ?
N9 C33 C34 C35 -176.4(3) . . . . ?
C33 C34 C35 C36 -0.8(5) . . . . ?
C33 C34 C35 C39 177.9(3) . . . . ?
C34 C35 C36 O4 -179.4(3) . . . . ?
C39 C35 C36 O4 2.0(5) . . . . ?
C34 C35 C36 C37 -1.2(5) . . . . ?
C39 C35 C36 C37 -179.8(3) . . . . ?
C35 C36 C37 C38 1.6(5) . . . . ?
O4 C36 C37 C38 179.8(3) . . . . ?
C35 C36 C37 C40 -179.4(3) . . . . ?
O4 C36 C37 C40 -1.3(5) . . . . ?
C34 C33 C38 C37 -1.6(4) . . . . ?
N9 C33 C38 C37 176.7(3) . . . . ?
C36 C37 C38 C33 -0.2(5) . . . . ?
C40 C37 C38 C33 -179.1(3) . . . . ?

loop_
_geom_hbond_atom_site_label_D
_geom_hbond_atom_site_label_H
_geom_hbond_atom_site_label_A
_geom_hbond_distance_DH
_geom_hbond_distance_HA
_geom_hbond_distance_DA
_geom_hbond_angle_DHA
_geom_hbond_site_symmetry_A
N4 H40 N11 0.88 2.60 3.474(4) 170.7 3_666
N4 H40 O6 0.88 2.22 2.968(4) 143.0 3_666
N4 H40 O7 0.88 2.46 3.305(4) 161.1 3_666
N5 H50 O11 1.00 1.69 2.690(3) 173.3 .
C2 H2 O9 0.95 2.45 3.342(6) 155.7 2_656
C2 H2 O8X 0.95 2.46 3.102(8) 124.9 2_656
C8 H8A N7 0.99 2.19 3.130(4) 159.0 .
C8 H8A N8 0.99 2.56 3.528(4) 164.6 .
C9 H9B S2 0.99 2.96 3.820(3) 146.5 .
C10 H10B O7 0.99 2.54 3.207(4) 124.2 2_646
C11 H11A O10 0.99 2.57 3.357(7) 135.9 4_566
C11 H11A O10X 0.99 2.64 3.591(11) 162.0 4_566
C11 H11B O5 0.99 2.38 3.289(4) 151.9 3_667
C12 H12B O5 0.99 2.50 3.462(4) 162.5 .
C12 H12B O6 0.99 2.65 3.254(4) 119.7 .
C14 H14 N3 0.95 2.25 2.869(4) 121.8 .
C18 H18 O6 0.95 2.54 3.318(5) 139.4 3_666
O4 H40D O9X 0.84 2.04 2.813(8) 152.8 4_566
N9 H90 O5 0.88 2.04 2.906(3) 166.7 2_646
C24 H24 O1 0.95 2.27 3.041(4) 137.9 2_656
C26 H26 S1 0.95 2.83 3.587(4) 136.8 3_666
C28 H28B N2 0.99 2.48 3.125(4) 122.5 .
C28 H28B N3 0.99 2.54 3.441(4) 151.8 .
C30 H30A O3 0.99 2.63 3.339(5) 129.0 3_566
C38 H38 N8 0.95 2.29 2.907(4) 121.9 .
O11 H11C N12 0.90 2.23 3.112(7) 165.1 2_656
O11 H11C O9 0.90 1.79 2.596(6) 147.6 2_656
O11 H11C O10 0.90 2.12 2.843(6) 136.9 2_656
O11 H11C O10X 0.90 2.08 2.965(11) 169.0 2_656
O11 H11D N11 0.87 2.61 3.441(4) 161.3 3_667
O11 H11D O5 0.87 2.48 3.137(4) 133.0 3_667
O11 H11D O6 0.87 2.09 2.946(4) 167.9 3_667

_refine_diff_density_max         1.264
_refine_diff_density_min         -0.830
_refine_diff_density_rms         0.077

_shelxl_version_number           2014-3

_shelx_res_file                  
;
TITL iube513_a.res in P2(1)/c
CELL 0.71073 19.6074 17.3104 15.5505 90 109.389 90
ZERR 4 0.0031 0.0015 0.0015 0 0.01 0
LATT 1
SYMM -X,0.5+Y,0.5-Z
SFAC C H Co N O S
UNIT 160 204 4 48 44 8
SADI O8 N12 O9 N12 O10 N12
SADI O8x N12x O9x N12x O10x N12x
EADP O8 O9 O10 O8x O9x O10x
EADP N12 N12x
L.S. 16
ACTA
MERG 2
PLAN  16
SIZE 0.04 0.113 0.17
TEMP -173
CONF
BOND $H
HTAB
DFIX 0.86 o11 h11c o11 h11d
DFIX 1.45 H11c H11d
fmap 2
SHEL 999 0.80
OMIT 2 1 1
OMIT -2 1 1
OMIT 2 0 2
OMIT 1 6 0
OMIT 2 2 0
OMIT 1 1 1
OMIT -14 17 14
omit 0 0 2
omit 1 2 0
omit -2 0 2
omit 2 2 1
omit 0 2 0
omit 1 2 2
omit -1 0 2
omit -1 1 2
omit 2 1 2
omit 2 2 2
omit 2 1 0
omit 0 2 2
omit -2 2 1
EQIV $1 -x+1, -y+1, -z+1
HTAB N4 N11_$1
HTAB N4 O6_$1
HTAB N4 O7_$1
HTAB N5 O11
EQIV $2 -x+1, y+1/2, -z+3/2
HTAB C2 O9_$2
HTAB C2 O8X_$2
HTAB C8 N7
HTAB C8 N8
HTAB C9 S2
EQIV $3 -x+1, y-1/2, -z+3/2
HTAB C10 O7_$3
EQIV $4 x, -y+1/2, z+1/2
HTAB C11 O10_$4
HTAB C11 O10X_$4
EQIV $5 -x+1, -y+1, -z+2
HTAB C11 O5_$5
HTAB C12 O5
HTAB C12 O6
HTAB C14 N3
HTAB C18 O6_$1
HTAB O4 O9X_$4
HTAB N9 O5_$3
HTAB C24 O1_$2
HTAB C26 S1_$1
HTAB C28 N2
HTAB C28 N3
EQIV $6 -x, -y+1, -z+1
HTAB C30 O3_$6
HTAB C38 N8
HTAB O11 N12_$2
HTAB O11 O9_$2
HTAB O11 O10_$2
HTAB O11 O10X_$2
HTAB O11 N11_$5
HTAB O11 O5_$5
HTAB O11 O6_$5

WGHT    0.065600
FVAR       1.69146   0.70330
CO    3    0.339458    0.433814    0.507458    11.00000    0.01827    0.01983 =
         0.02439   -0.00005    0.01056   -0.00094
S1    6    0.372104    0.425763    0.385074    11.00000    0.02106    0.02703 =
         0.02775   -0.00052    0.01417   -0.00290
S2    6    0.386104    0.318434    0.553568    11.00000    0.02172    0.01943 =
         0.02840    0.00001    0.01131   -0.00078
O1    5    0.516749    0.308782    0.915564    11.00000    0.03210    0.03150 =
         0.05600    0.00388    0.01149    0.01056
O2    5    0.071016    0.270193   -0.080227    11.00000    0.04544    0.10052 =
         0.03811   -0.02430    0.00878   -0.01552
AFIX 147
H20   2    0.030965    0.265022   -0.072180    11.00000   -1.50000
AFIX   0
N1    4    0.284810    0.432152    0.603426    11.00000    0.02043    0.01798 =
         0.02369    0.00131    0.00734    0.00244
N2    4    0.252550    0.388998    0.433907    11.00000    0.02073    0.02201 =
         0.02074    0.00040    0.01062   -0.00058
N3    4    0.238971    0.361915    0.345744    11.00000    0.01867    0.02862 =
         0.02065   -0.00258    0.01023   -0.00283
N4    4    0.292911    0.355338    0.234272    11.00000    0.02296    0.03298 =
         0.02889   -0.00187    0.01694   -0.00099
AFIX  43
H40   2    0.334760    0.355877    0.224872    11.00000   -1.20000
AFIX   0
N5    4    0.412589    0.422048    0.825475    11.00000    0.02255    0.01840 =
         0.02862    0.00044    0.00548   -0.00144
AFIX  13
H50   2    0.391448    0.435185    0.873979    11.00000   -1.20000
AFIX   0
C1    1    0.301823    0.452091    0.692672    11.00000    0.02673    0.02083 =
         0.02160    0.00011    0.00984    0.00018
C2    1    0.250237    0.452013    0.736175    11.00000    0.02819    0.03347 =
         0.01964   -0.00079    0.01055    0.00169
AFIX  43
H2    2    0.263234    0.468890    0.797653    11.00000   -1.20000
AFIX   0
C3    1    0.181416    0.428077    0.691799    11.00000    0.02657    0.04383 =
         0.02278    0.00533    0.01655    0.00563
AFIX  43
H3    2    0.146143    0.428408    0.721441    11.00000   -1.20000
AFIX   0
C4    1    0.163931    0.403201    0.602373    11.00000    0.01330    0.04175 =
         0.02664    0.00214    0.00974    0.00129
AFIX  43
H4    2    0.116791    0.384449    0.570275    11.00000   -1.20000
AFIX   0
C5    1    0.216201    0.406058    0.560373    11.00000    0.01834    0.02518 =
         0.02348    0.00046    0.00708   -0.00195
C6    1    0.200949    0.380721    0.468471    11.00000    0.01247    0.02911 =
         0.02857    0.00088    0.00637   -0.00255
AFIX  43
H6    2    0.155530    0.358971    0.434369    11.00000   -1.20000
AFIX   0
C7    1    0.295405    0.376162    0.319099    11.00000    0.02466    0.02181 =
         0.02511   -0.00156    0.01223   -0.00084
C8    1    0.378945    0.472924    0.744735    11.00000    0.03107    0.02962 =
         0.02004   -0.00034    0.00828   -0.00353
AFIX  23
H8A   2    0.407738    0.469545    0.703250    11.00000   -1.20000
H8B   2    0.380744    0.527127    0.765684    11.00000   -1.20000
AFIX   0
C9    1    0.401230    0.337459    0.803989    11.00000    0.03519    0.02207 =
         0.03575   -0.00387    0.00950   -0.00523
AFIX  23
H9A   2    0.349054    0.324982    0.785167    11.00000   -1.20000
H9B   2    0.418923    0.324043    0.753196    11.00000   -1.20000
AFIX   0
C10   1    0.441381    0.292483    0.886478    11.00000    0.03876    0.02463 =
         0.04848    0.00738    0.01463    0.00071
AFIX  23
H10A  2    0.422267    0.305080    0.936266    11.00000   -1.20000
H10B  2    0.433665    0.236629    0.873099    11.00000   -1.20000
AFIX   0
C11   1    0.530185    0.388059    0.939222    11.00000    0.03214    0.03304 =
         0.04431   -0.00221    0.00888   -0.00047
AFIX  23
H11A  2    0.582845    0.398052    0.958744    11.00000   -1.20000
H11B  2    0.513314    0.400233    0.991040    11.00000   -1.20000
AFIX   0
C12   1    0.492573    0.438667    0.861000    11.00000    0.02383    0.03128 =
         0.03923   -0.00294    0.00873   -0.00728
AFIX  23
H12A  2    0.513219    0.430486    0.811615    11.00000   -1.20000
H12B  2    0.500434    0.493383    0.880283    11.00000   -1.20000
AFIX   0
C13   1    0.233057    0.332818    0.158390    11.00000    0.02876    0.02190 =
         0.02429   -0.00315    0.01206   -0.00022
C14   1    0.166050    0.312184    0.162086    11.00000    0.03208    0.03277 =
         0.02728   -0.00752    0.01445   -0.00769
AFIX  43
H14   2    0.158064    0.311874    0.219090    11.00000   -1.20000
AFIX   0
C15   1    0.110521    0.291998    0.083905    11.00000    0.03376    0.04485 =
         0.03627   -0.00962    0.01745   -0.00551
C16   1    0.122914    0.292755    0.001000    11.00000    0.03611    0.04386 =
         0.02886   -0.00942    0.00429   -0.00457
C17   1    0.189086    0.314095   -0.005281    11.00000    0.04525    0.02994 =
         0.02997   -0.00576    0.02071   -0.00329
C18   1    0.244415    0.333500    0.073861    11.00000    0.03455    0.02544 =
         0.03097   -0.00393    0.02043   -0.00350
AFIX  43
H18   2    0.290467    0.347398    0.070940    11.00000   -1.20000
AFIX   0
C19   1    0.037569    0.270773    0.090056    11.00000    0.03699    0.09235 =
         0.04798   -0.02676    0.01697   -0.02069
AFIX 137
H19A  2    0.040481    0.269531    0.154185    11.00000   -1.50000
H19B  2    0.023209    0.219765    0.062694    11.00000   -1.50000
H19C  2    0.001682    0.309249    0.057281    11.00000   -1.50000
AFIX   0
C20   1    0.200716    0.320089   -0.096564    11.00000    0.06295    0.04598 =
         0.02873   -0.00526    0.02030   -0.00601
AFIX 137
H20A  2    0.250620    0.336065   -0.087175    11.00000   -1.50000
H20B  2    0.167314    0.358369   -0.134577    11.00000   -1.50000
H20C  2    0.191740    0.269713   -0.127022    11.00000   -1.50000
AFIX   0
O3    5   -0.003065    0.548066    0.399516    11.00000    0.03667    0.07078 =
         0.11785    0.01431    0.03947    0.01766
O4    5    0.808538    0.301286    0.885575    11.00000    0.03855    0.04440 =
         0.06706   -0.01482   -0.01225    0.01413
AFIX 147
H40D  2    0.813587    0.334077    0.927051    11.00000   -1.50000
AFIX   0
N6    4    0.318566    0.550720    0.483547    11.00000    0.02234    0.02275 =
         0.02606    0.00295    0.01552    0.00512
N7    4    0.432272    0.470936    0.576022    11.00000    0.01840    0.01869 =
         0.02797    0.00275    0.01079    0.00061
N8    4    0.491980    0.425798    0.617017    11.00000    0.01649    0.02105 =
         0.03146    0.00224    0.00793    0.00171
N9    4    0.525742    0.297592    0.643078    11.00000    0.02421    0.01807 =
         0.03171    0.00103    0.00951    0.00114
AFIX  43
H90   2    0.511995    0.249819    0.626977    11.00000   -1.20000
AFIX   0
N10   4    0.141386    0.533997    0.397551    11.00000    0.02014    0.03834 =
         0.04207    0.00117    0.01064    0.00424
C21   1    0.263227    0.592335    0.427071    11.00000    0.02382    0.02875 =
         0.02803    0.00337    0.01607    0.00234
C22   1    0.266343    0.672853    0.427046    11.00000    0.03743    0.02885 =
         0.04428    0.01380    0.01785    0.01123
AFIX  43
H22   2    0.227049    0.701055    0.386885    11.00000   -1.20000
AFIX   0
C23   1    0.325181    0.712613    0.484000    11.00000    0.03372    0.02166 =
         0.05698    0.00684    0.01465    0.00108
AFIX  43
H23   2    0.326126    0.767481    0.485046    11.00000   -1.20000
AFIX   0
C24   1    0.382187    0.670267    0.538986    11.00000    0.02526    0.02523 =
         0.05145    0.00068    0.01446   -0.00324
AFIX  43
H24   2    0.423655    0.695566    0.578850    11.00000   -1.20000
AFIX   0
C25   1    0.378801    0.590691    0.535914    11.00000    0.01678    0.02185 =
         0.03402    0.00027    0.01230   -0.00500
C26   1    0.440058    0.544939    0.583466    11.00000    0.02060    0.02180 =
         0.03479   -0.00276    0.01327   -0.00447
AFIX  43
H26   2    0.484545    0.567790    0.618983    11.00000   -1.20000
AFIX   0
C27   1    0.474917    0.350790    0.607555    11.00000    0.02349    0.02216 =
         0.02276    0.00122    0.01111    0.00068
C28   1    0.199049    0.553984    0.360430    11.00000    0.02674    0.02912 =
         0.02949    0.00650    0.01179    0.00698
AFIX  23
H28A  2    0.178764    0.588729    0.307498    11.00000   -1.20000
H28B  2    0.215278    0.506206    0.338038    11.00000   -1.20000
AFIX   0
C29   1    0.116161    0.600481    0.436789    11.00000    0.03064    0.04939 =
         0.05487    0.00564    0.02235    0.00725
AFIX  23
H29A  2    0.098063    0.640983    0.389754    11.00000   -1.20000
H29B  2    0.156832    0.622354    0.487285    11.00000   -1.20000
AFIX   0
C30   1    0.056955    0.576176    0.471803    11.00000    0.04045    0.05823 =
         0.07940    0.00530    0.03709    0.01066
AFIX  23
H30A  2    0.074978    0.535262    0.518325    11.00000   -1.20000
H30B  2    0.041798    0.620758    0.501026    11.00000   -1.20000
AFIX   0
C31   1    0.017764    0.482140    0.358142    11.00000    0.04080    0.07373 =
         0.09472    0.00992    0.02687    0.00330
AFIX  23
H31A  2   -0.024069    0.463913    0.306488    11.00000   -1.20000
H31B  2    0.032869    0.439743    0.403232    11.00000   -1.20000
AFIX   0
C32   1    0.080203    0.502907    0.323833    11.00000    0.02705    0.04847 =
         0.05567    0.00312    0.00684    0.00118
AFIX  23
H32A  2    0.095676    0.456219    0.298477    11.00000   -1.20000
H32B  2    0.063537    0.541652    0.274431    11.00000   -1.20000
AFIX   0
C33   1    0.598333    0.304920    0.702516    11.00000    0.02022    0.02876 =
         0.02727    0.00659    0.01274    0.00449
C34   1    0.637231    0.236121    0.727629    11.00000    0.03212    0.02699 =
         0.03935    0.00530    0.01489    0.00304
AFIX  43
H34   2    0.615198    0.188834    0.701836    11.00000   -1.20000
AFIX   0
C35   1    0.706585    0.235065    0.788717    11.00000    0.02998    0.03132 =
         0.04097    0.00775    0.01036    0.01020
C36   1    0.738175    0.304395    0.824771    11.00000    0.02644    0.03944 =
         0.03484   -0.00124    0.00535    0.00541
C37   1    0.702230    0.374612    0.799645    11.00000    0.02913    0.03054 =
         0.02852    0.00201    0.01537    0.00434
C38   1    0.631915    0.373974    0.738236    11.00000    0.02122    0.02625 =
         0.02479    0.00437    0.01146    0.00561
AFIX  43
H38   2    0.606629    0.421319    0.720575    11.00000   -1.20000
AFIX   0
C39   1    0.745387    0.159275    0.816204    11.00000    0.04515    0.03982 =
         0.07027    0.01048    0.00826    0.01330
AFIX 137
H39A  2    0.735654    0.125985    0.762488    11.00000   -1.50000
H39B  2    0.728251    0.133891    0.861545    11.00000   -1.50000
H39C  2    0.797513    0.168616    0.842472    11.00000   -1.50000
AFIX   0
C40   1    0.737792    0.449417    0.838989    11.00000    0.02911    0.03484 =
         0.03977   -0.00507    0.00776    0.00283
AFIX 137
H40A  2    0.707894    0.492703    0.806843    11.00000   -1.50000
H40B  2    0.785564    0.452507    0.831943    11.00000   -1.50000
H40C  2    0.743130    0.451872    0.903864    11.00000   -1.50000
AFIX   0
N11   4    0.551349    0.626493    0.823797    11.00000    0.02128    0.01700 =
         0.03125   -0.00711    0.01783   -0.00308
O5    5    0.518601    0.636568    0.879650    11.00000    0.05802    0.03478 =
         0.04941    0.00150    0.03960    0.00796
O6    5    0.598518    0.576090    0.838304    11.00000    0.04163    0.04024 =
         0.08603   -0.00167    0.03884    0.00626
O7    5    0.537187    0.668007    0.755131    11.00000    0.09753    0.04745 =
         0.04429    0.00242    0.04514    0.00894
PART   1
N12   4    0.742827    0.091645    0.592550    10.60000    0.04616    0.02333 =
         0.03227    0.00508    0.01907    0.00209
O8    5    0.791365    0.145424    0.601636    10.60000    0.08209    0.04722 =
         0.06726    0.00286    0.01385   -0.00024
O9    5    0.757887    0.024689    0.568359    10.60000    0.08209    0.04722 =
         0.06726    0.00286    0.01385   -0.00024
O10   5    0.687847    0.100393    0.611379    10.60000    0.08209    0.04722 =
         0.06726    0.00286    0.01385   -0.00024
PART   2
N12X  4    0.789003    0.093113    0.590683    10.40000    0.04616    0.02333 =
         0.03227    0.00508    0.01907    0.00209
O8X   5    0.818176    0.035866    0.636088    10.40000    0.08209    0.04722 =
         0.06726    0.00286    0.01385   -0.00024
O9X   5    0.833494    0.134624    0.559601    10.40000    0.08209    0.04722 =
         0.06726    0.00286    0.01385   -0.00024
O10X  5    0.721295    0.097820    0.556615    10.40000    0.08209    0.04722 =
         0.06726    0.00286    0.01385   -0.00024
PART   0
O11   5    0.365004    0.454084    0.965076    11.00000    0.05258    0.10555 =
         0.03253   -0.00896    0.01868   -0.00454
AFIX   3
H11C  2    0.334007    0.493713    0.959235    11.00000   -1.50000
H11D  2    0.376919    0.438140    1.021059    11.00000   -1.50000
AFIX   0
HKLF 4

REM  iube513_a.res in P2(1)/c
REM R1 =  0.0526 for    5553 Fo > 4sig(Fo)  and  0.0989 for all   10169 data
REM    602 parameters refined using      9 restraints

END

WGHT      0.0655      0.0000

REM Instructions for potential hydrogen bonds
HTAB N4 N11_$1
HTAB N4 O6_$1
HTAB N4 O7_$1
HTAB N5 O11
HTAB C2 O9_$2
HTAB C2 O8X_$2
HTAB C8 N7
HTAB C8 N8
HTAB C9 S2
HTAB C10 O7_$3
HTAB C11 O10_$4
HTAB C11 O10X_$4
HTAB C11 O5_$5
HTAB C12 O5
HTAB C12 O6
HTAB C14 N3
HTAB C18 O6_$1
HTAB O4 O9X_$4
HTAB N9 O5_$3
HTAB C24 O1_$2
HTAB C26 S1_$1
HTAB C28 N2
HTAB C28 N3
HTAB C30 O3_$6
HTAB C38 N8
HTAB O11 N12_$2
HTAB O11 O9_$2
HTAB O11 O10_$2
HTAB O11 O10X_$2
HTAB O11 N11_$5
HTAB O11 O5_$5
HTAB O11 O6_$5

REM Highest difference peak  1.264,  deepest hole -0.830,  1-sigma level  0.077
Q1    1   0.8632  0.1118  0.5192  11.00000  0.05    1.26
Q2    1   0.8168  0.1607  0.5749  11.00000  0.05    0.56
Q3    1   0.8213  0.0618  0.6615  11.00000  0.05    0.44
Q4    1   0.8978  0.2541  0.9051  11.00000  0.05    0.39
Q5    1   0.8094  0.0165  0.6097  11.00000  0.05    0.38
Q6    1   0.3810  0.3383  0.8658  11.00000  0.05    0.38
Q7    1   0.3492  0.5750  0.5076  11.00000  0.05    0.38
Q8    1  -0.0408  0.2537 -0.0812  11.00000  0.05    0.36
Q9    1   0.4765  0.4362  0.9194  11.00000  0.05    0.36
Q10   1   0.3252  0.3618  0.4833  11.00000  0.05    0.34
Q11   1   0.5209  0.3727  0.8717  11.00000  0.05    0.33
Q12   1   0.4865  0.3849  0.6129  11.00000  0.05    0.32
Q13   1  -0.0619  0.2261 -0.1216  11.00000  0.05    0.32
Q14   1   0.3917  0.3933  0.5224  11.00000  0.05    0.32
Q15   1   0.3375  0.5012  0.5312  11.00000  0.05    0.31
Q16   1   0.3312  0.5109  0.4746  11.00000  0.05    0.31
;
_shelx_res_checksum              23386

_shelx_hkl_file                  
;
  -8   8 -13    1018     671                                                        1098    0.74    0.00  1.0000
  -8  10 -11    8724     728                                                        8707   -0.06    0.14  1.0000
  -7   4 -15       2     630                                                        -150   -0.85    0.01  1.0000
  -7  10 -10     709     578                                                         677   -0.36    0.07  1.0000
  -6   0 -16      25     636                                                        -132   -2.96    0.02  1.0000
  -6   6 -13     323     568                                                         222   -1.84    0.04  1.0000
  -5   1 -15    1616     623                                                        1934    2.26    0.01  1.0000
  -5   5 -13     378     588                                                         251   -2.16   -0.05  1.0000
  -5   8 -10     294     496                                                         566   -3.96    0.08  1.0000
  -4  -2 -15       4     543                                                        -128   -1.15   -0.05  1.0000
  -4   6 -11     547     489                                                         221    5.08   -0.13  1.0000
  -4   9  -6    1316     358                                                         978   -2.98   -0.07  1.0000
  -3   3 -12     241     508                                                        1056  -10.17    0.08  1.0000
  -3   8  -2  130107     853                                                      132804   -2.22   -0.08  1.0000
  -2  -2 -13    2860     508                                                        2403   -2.67    0.09  1.0000
  -2   1 -12    3262     569                                                        4245    4.79   -0.20  1.0000
  -1  -5   4    2992     211                                                        2151    4.97    0.09  1.0000
  -1  -4 -12      50     450                                                         162   -3.39   -0.07  1.0000
   0  -3 -10     245     400                                                        1622  -14.72    0.06  1.0000
   0   2  -5   18626     389                                                       17290   -2.97   -0.02  1.0000
  -9  10 -12     931     674                                                         880    0.50    0.05  1.0000
  -8   7 -14       1     639                                                        -433    0.59   -0.02  1.0000
  -7   6 -14      36     647                                                          68    1.34    0.04  1.0000
  -6   3 -15       5     639                                                           4   -0.08   -0.04  1.0000
  -6   5 -14     188     618                                                         213   -0.52    0.07  1.0000
  -6  10  -9       1     504                                                        -118   -0.56   -0.12  1.0000
  -4  -1 -15       6     562                                                        -223    1.46    0.01  1.0000
  -4   5 -12     237     547                                                         428    3.15   -0.05  1.0000
  -4   7 -10    2623     511                                                        2570   -0.31    0.08  1.0000
  -3  -1 -14     136     514                                                          83    1.52   -0.07  1.0000
  -3   7  -8    5480     443                                                        3983    6.51    0.19  1.0000
  -3   8  -5     692     308                                                        1114   -4.22    0.03  1.0000
  -2  -1 -13     363     520                                                         197   -3.00   -0.03  1.0000
  -2   4 -10    2298     512                                                        3440   -6.39    0.04  1.0000
  -2   6  -7    2154     373                                                        1649    3.47   -0.04  1.0000
  -1  -3 -12     475     477                                                        1118    6.96    0.01  1.0000
  -1   4  -7      18     308                                                        -139   -2.55   -0.06  1.0000
  -1   4  -1  183686     751                                                      229487   30.09   -0.21  1.0000
   0   2  -6   16790     481                                                       21262    9.69   -0.05  1.0000
   0   2  -3   17655     316                                                       20763    6.69    0.11  1.0000
   1  -6  -7    6176     295                                                        4757   -5.74   -0.06  1.0000
   1  -4  -7    1584     281                                                        3697   12.61    0.05  1.0000
   1  -2  -5     242     175                                                         -23    9.28    0.06  1.0000
  -5  -2 -16       1     600                                                        -152   -0.59   -0.02  1.0000
  -5   2 -15    4639     723                                                        4633    0.03   -0.03  1.0000
  -5   4 -14     895     624                                                         749    1.52    0.04  1.0000
  -5   9  -9     101     452                                                          54   -1.62    0.02  1.0000
  -5  10  -7    1193     431                                                        1396   -1.69    0.00  1.0000
  -4   2 -14     375     554                                                         266   -1.84    0.02  1.0000
  -4   4 -13     949     564                                                         671    2.92    0.04  1.0000
  -4   4   6     202     178                                                         430   -3.88   -0.04  1.0000
  -3   0 -14      17     557                                                        -320    2.48   -0.08  1.0000
  -3   2 -13    2192     580                                                        2629    2.66    0.01  1.0000
  -3   3   5    2587     176                                                        3276    3.80   -0.02  1.0000
  -2   3 -11     120     466                                                         105   -0.41   -0.02  1.0000
  -2   5  -9   12610     575                                                       12249    0.97    0.02  1.0000
  -1  -2 -12    8802     568                                                        6305    8.60   -0.09  1.0000
   0  -2 -10    2727     454                                                        4560    9.14    0.10  1.0000
   0   1  -8     392     318                                                          70    6.92    0.14  1.0000
   1  -2  -4    6757     195                                                        5353    5.39   -0.05  1.0000
  -7   5 -15     462     663                                                         481   -0.26    0.00  1.0000
  -6   8 -12    9910     732                                                        8890    3.13    0.13  1.0000
  -5  -1 -16       3     615                                                        -182    1.06    0.04  1.0000
  -5   3   8   18446     361                                                       12905   13.25    0.02  1.0000
  -4   8  -9     900     446                                                         458    5.13   -0.07  1.0000
  -4   9  -7    2043     439                                                        3575    8.71   -0.02  1.0000
  -3   1   6   14752     334                                                       14641    0.27    0.10  1.0000
  -3   4 -12      34     506                                                         -48    3.45   -0.06  1.0000
  -3   5 -11      42     482                                                         222   -5.13   -0.02  1.0000
  -3   6 -10   17644     662                                                       14125    8.34   -0.02  1.0000
  -3   8  -6     406     312                                                         318    1.38    0.09  1.0000
  -2   2 -12      64     515                                                         -79    4.77    0.04  1.0000
  -2   3   3    6786     178                                                       13360   19.80   -0.14  1.0000
  -1   2 -10    5901     456                                                        2802   14.26   -0.03  1.0000
   1  -3  -7    2014     263                                                        2096    0.54   -0.05  1.0000
   1  -2  -6     334     228                                                        1430   11.66   -0.01  1.0000
  -8   9 -13       8     696                                                         -78   -1.73    0.01  1.0000
  -7   8 -13     868     664                                                         707    1.71   -0.03  1.0000
  -7   9 -12    1425     643                                                        1402    0.18   -0.01  1.0000
  -7  10 -11     852     613                                                         726    1.34    0.11  1.0000
  -6   2 -16      56     648                                                          48   -0.33   -0.03  1.0000
  -6   4 -15     512     645                                                         478   -0.50    0.00  1.0000
  -6   7 -13     543     633                                                         607   -0.79   -0.13  1.0000
  -6   9 -11    2180     581                                                        1716    3.17   -0.27  1.0000
  -5   0 -16    1038     666                                                         799   -2.36    0.02  1.0000
  -5   6 -13    3275     674                                                        3519   -1.25    0.07  1.0000
  -5   7 -12    4456     651                                                        4894   -1.91    0.06  1.0000
  -5   8 -11     106     558                                                        -110   -6.13    0.00  1.0000
  -4   2   7   68796     663                                                       69919    1.27   -0.02  1.0000
  -4   3 -14       2     609                                                         -63   -0.91   -0.13  1.0000
  -3  -3 -15     162     583                                                         210   -1.04    0.05  1.0000
  -3   8  -1   73005     593                                                       77464    4.85   -0.12  1.0000
  -2  -1   5  106858     717                                                       96950    9.26   -0.16  1.0000
  -1  -8   3     330     223                                                         -11   10.83    0.05  1.0000
  -1  -1 -12    7200     590                                                        8679   -4.95    0.03  1.0000
  -1   1 -11    7141     594                                                        9999   -9.24   -0.01  1.0000
  -1   4  -8    1255     394                                                        2855   10.74    0.05  1.0000
   0  -1 -10    1122     375                                                         136   13.25   -0.09  1.0000
   0   2  -7    1027     315                                                        1272    2.17   -0.10  1.0000
  -8  10 -12     173     650                                                         176   -0.07    0.07  1.0000
  -7   7 -14     635     698                                                         697    0.72   -0.02  1.0000
  -6   6 -14      82     669                                                         132    1.49    0.04  1.0000
  -6  10 -10    2217     599                                                        2405   -1.17    0.10  1.0000
  -5   3 -15     176     664                                                         195   -0.41   -0.07  1.0000
  -5  10  -8     511     466                                                         784   -3.21   -0.03  1.0000
  -4   1 -15     325     593                                                         244    1.45    0.03  1.0000
  -4   7 -11    4150     582                                                        4170    0.10   -0.04  1.0000
  -3  -2 -15    3643     652                                                        4043   -1.93   -0.02  1.0000
  -3   1 -14     114     549                                                          67   -1.50    0.06  1.0000
  -3   3 -13     666     564                                                         810   -1.58    0.03  1.0000
  -3   7  -9   14641     630                                                       14256    0.96   -0.05  1.0000
  -3   8  -7    4741     443                                                        4906   -0.71   -0.06  1.0000
  -2  -3 -14    1916     551                                                        2351    2.82   -0.03  1.0000
  -2   6  -8     876     399                                                        1580   -6.05    0.02  1.0000
  -2   7  -4      26     262                                                         136   -4.38   -0.07  1.0000
  -1   5  -6    3367     337                                                        2510    4.74    0.06  1.0000
   0  -4 -11     335     416                                                         301   -0.58   -0.02  1.0000
   1  -4  -8     716     277                                                          48   11.83   -0.09  1.0000
  -5   1 -16     137     646                                                         182   -1.07    0.05  1.0000
  -5   5 -14     298     631                                                         215   -1.75    0.05  1.0000
  -5   9 -10    3837     564                                                        4203    1.72    0.04  1.0000
  -4  -2 -16     137     630                                                         121   -0.73   -0.06  1.0000
  -4   5 -13     673     592                                                         540   -1.61   -0.08  1.0000
  -4   8 -10     442     519                                                         220   -3.89    0.06  1.0000
  -4   9  -8     929     445                                                        1275   -3.12    0.07  1.0000
  -2  -2 -14    1911     563                                                        1861   -0.35    0.06  1.0000
  -2   1 -13     584     517                                                         367   -2.99    0.02  1.0000
  -2   4 -11    1310     502                                                        1214    0.82   -0.03  1.0000
  -2   5 -10    7363     585                                                        9184   -6.00    0.21  1.0000
  -2   7  -5    2885     309                                                        2290    3.49    0.06  1.0000
  -1  -1   3   42911     428                                                       52564  -13.19    0.19  1.0000
  -1   0 -12    1825     503                                                        2091    1.80    0.10  1.0000
  -1   3 -10    5255     560                                                        7618    8.83    0.01  1.0000
   0  -6   1  122549     570                                                      102294  -18.03   -0.02  1.0000
   1  -4  -2     183      53                                                         318    2.56    0.03  1.0000
   1  -3  -8    7382     388                                                        7839    1.57   -0.04  1.0000
   1  -1  -6    2317     238                                                        1182   -8.22   -0.07  1.0000
   1  -1  -5   54543     557                                                       54286   -0.33   -0.10  1.0000
  -6   3 -16     913     675                                                        1057    1.37    0.03  1.0000
  -6   5 -15     411     680                                                         387   -0.36    0.00  1.0000
  -4  -1 -16     337     645                                                         247    1.59    0.03  1.0000
  -4   2 -15     582     609                                                         678    1.14    0.03  1.0000
  -4   4 -14     256     630                                                         394    2.30    0.04  1.0000
  -4  10  -5      46     362                                                           4    5.23   -0.02  1.0000
  -3  -1 -15     156     558                                                         159    0.06    0.04  1.0000
  -3   2 -14     342     570                                                         417   -1.14    0.03  1.0000
  -3   5 -12    9257     699                                                       10529    3.82   -0.10  1.0000
  -3   6 -11     673     506                                                         368    4.03   -0.15  1.0000
  -2  -2   5    4123     281                                                        6897  -11.24   -0.12  1.0000
  -2  -1 -14       1     550                                                        -203    0.49   -0.01  1.0000
  -2   3 -12    4996     640                                                        7685  -10.14    0.10  1.0000
  -1  -3 -13     909     489                                                        1096   -1.76   -0.01  1.0000
  -1   2 -11    2924     509                                                        3262    1.81    0.09  1.0000
  -1   4  -9    6677     520                                                        8488    6.22   -0.12  1.0000
  -1   5  -7    1895     381                                                        3129    7.41   -0.03  1.0000
   0  -2 -11    4223     462                                                        3633    2.81    0.01  1.0000
   0   0 -10   13991     625                                                       17901    9.26   -0.02  1.0000
   0   2  -8   12039     455                                                        9501   -7.31    0.03  1.0000
   0   2  -2    8100     314                                                       31999   53.02    0.13  1.0000
   0   3  -5    4229     266                                                        3651    2.74   -0.09  1.0000
  -7   9 -13    1199     706                                                        1101   -0.87    0.06  1.0000
  -6   8 -13      98     674                                                         198    2.48   -0.10  1.0000
  -6   9 -12    1051     630                                                         983    0.63    0.01  1.0000
  -5   2 -16       1     696                                                        -146   -0.60   -0.02  1.0000
  -5   4 -15     335     669                                                         320    0.27    0.00  1.0000
  -5  10  -9    3216     542                                                        2761   -2.48   -0.14  1.0000
  -4   5   5      54     139                                                          25   -1.49    0.06  1.0000
  -3   4 -13    2694     622                                                        3350    3.56    0.06  1.0000
  -3   7 -10   10628     633                                                        9739    2.63    0.04  1.0000
  -3   8  -8    2148     425                                                        2276   -0.81   -0.03  1.0000
  -2   2 -13    2512     601                                                        2084    2.67   -0.03  1.0000
  -2   6  -9    6336     545                                                        8614   -7.88   -0.20  1.0000
  -1  -7   3    8156     327                                                       12061   11.64    0.01  1.0000
  -1  -2 -13     184     479                                                         125   -1.42    0.05  1.0000
  -1   1 -12    7748     646                                                        9281    4.96   -0.12  1.0000
   0  -1 -11    2458     464                                                        1196   -8.97    0.00  1.0000
   0   3  -6     231     284                                                         704   -6.78   -0.05  1.0000
   1  -1  -7     663     283                                                        1688   -9.14    0.01  1.0000
   1  -1  -4    5718     240                                                       10196  -15.13   -0.10  1.0000
  -7   8 -14     997     713                                                         966   -0.30    0.00  1.0000
  -7  10 -12     556     685                                                         478   -1.03    0.07  1.0000
  -6   7 -14       1     681                                                        -161    0.66   -0.01  1.0000
  -5   6 -14       4     680                                                        -124    1.12    0.02  1.0000
  -5   7 -13      10     594                                                        -236   -1.91   -0.08  1.0000
  -5   8 -12    1406     603                                                        1823    3.10    0.14  1.0000
  -4   0 -16    4391     718                                                        4577   -0.83    0.02  1.0000
  -4   9  -9     314     478                                                         275   -0.71    0.06  1.0000
  -4  10  -6      23     369                                                         150   -9.03   -0.03  1.0000
  -3   0   6   25227     353                                                       15355  -20.84    0.07  1.0000
  -3   4   4     371     136                                                        2536  -18.54    0.01  1.0000
  -2  -3   5    7407     291                                                        6649    2.69    0.07  1.0000
  -2   0 -14     220     545                                                         498    4.49   -0.15  1.0000
  -2   1   4   91835     537                                                       78757  -13.36    0.08  1.0000
  -2   6   0    1434     124                                                        1644    1.60   -0.10  1.0000
  -2   7  -7    4829     421                                                        5730   -3.70    0.01  1.0000
  -1  -1 -13    2958     585                                                        3733   -4.01   -0.02  1.0000
   0   3  -7     365     307                                                         265   -1.79    0.03  1.0000
   1  -3  -9    1828     387                                                        3773  -11.13    0.08  1.0000
  -7  11 -11     356     640                                                         537   -2.57   -0.04  1.0000
  -6   6 -15    1800     712                                                        1831    0.22   -0.04  1.0000
  -6  10 -11     418     576                                                         248    2.81    0.02  1.0000
  -5   4   7   56636     601                                                       62189   -6.80    0.03  1.0000
  -5   9 -11    3110     594                                                        3366    1.34   -0.29  1.0000
  -4   1   7      72     232                                                         264    4.76    0.04  1.0000
  -4   3 -15      43     656                                                          63   -0.83   -0.08  1.0000
  -4   7 -12    1995     607                                                        2534   -3.38    0.13  1.0000
  -4   8 -11     121     550                                                          -3   -6.55    0.00  1.0000
  -3   1 -15       0     604                                                        -225    0.06    0.02  1.0000
  -3   3 -14    3035     642                                                        2614   -2.36   -0.16  1.0000
  -3   9  -5     113     317                                                         -82    6.33    0.05  1.0000
  -3   9  -4     609     305                                                         354    3.49    0.13  1.0000
  -2  -5   5    4513     287                                                        5399    3.75    0.03  1.0000
  -2  -4   5    2555     233                                                        1474   -7.28    0.01  1.0000
  -2   4 -12    2429     564                                                        2463    0.20   -0.03  1.0000
  -2   5 -11    1172     521                                                        1957   -5.96    0.07  1.0000
  -2   7  -2    3571     206                                                        2419    6.31    0.07  1.0000
  -1   3 -11     494     499                                                         505    0.14   -0.01  1.0000
  -1   5  -8    1491     378                                                        1121   -3.07    0.06  1.0000
  -1   5  -2   44951     403                                                       35601  -13.92    0.03  1.0000
   0  -4 -12     116     443                                                        -145   -6.43   -0.01  1.0000
   0  -4   1   35241     367                                                       51111   22.87    0.18  1.0000
   0  -3 -12    2942     508                                                        2647    1.67   -0.01  1.0000
   0   1 -10     788     397                                                          36  -13.24   -0.04  1.0000
   0   2  -9    1688     405                                                        2421   -4.84   -0.06  1.0000
   1  -1  -8    1830     320                                                         252  -16.13    0.14  1.0000
  -5   3 -16       4     676                                                         -38    1.20    0.02  1.0000
  -5   5 -15     336     666                                                         358   -0.35    0.03  1.0000
  -4   1 -16       7     659                                                          -9   -1.59    0.07  1.0000
  -4   5 -14     805     643                                                        1081   -2.68    0.03  1.0000
  -4  10  -7    1844     434                                                        1661   -1.30    0.00  1.0000
  -3  -2 -16     495     659                                                         551   -0.74   -0.09  1.0000
  -3   8  -9    2583     460                                                        1857    4.62   -0.12  1.0000
  -3   9  -6     206     361                                                         170    0.78   -0.02  1.0000
  -2  -3 -15    1148     580                                                        1047   -0.91    0.08  1.0000
  -2   1 -14       1     550                                                        -277   -0.48    0.04  1.0000
  -2   3 -13    3561     636                                                        3148   -2.13    0.05  1.0000
  -2   6 -10    1946     508                                                        3081    6.79   -0.01  1.0000
  -2   7  -8     136     378                                                         -48    6.96    0.30  1.0000
  -1  -6   3    1124     216                                                        1482   -2.99    0.11  1.0000
  -1  -2   3    1548     167                                                        2232   -4.73   -0.01  1.0000
  -1   2 -12    8643     619                                                        6168    8.61   -0.04  1.0000
  -1   4 -10    2544     469                                                        1931   -3.87   -0.04  1.0000
   0  -2 -12     386     493                                                        1334   10.13   -0.02  1.0000
   1  -2  -9    2141     388                                                        3237    6.36   -0.04  1.0000
   1   0  -6   10708     322                                                        8513   -6.68   -0.02  1.0000
  -6  11 -10    4565     637                                                        4330    1.05    0.01  1.0000
  -5  10 -10     175     513                                                         113   -1.55    0.09  1.0000
  -4   9 -10    4409     581                                                        4018    1.80    0.10  1.0000
  -3   5 -13     319     589                                                         339   -0.32   -0.08  1.0000
  -3   7 -11    9180     650                                                        8451    2.32   -0.03  1.0000
  -3   9  -3     576     277                                                         889   -3.50    0.02  1.0000
  -2  -2 -15    2287     603                                                        2004   -1.83   -0.02  1.0000
  -1  -3 -14    2690     592                                                        3087    2.20    0.00  1.0000
  -1   5  -9    8546     568                                                       10051    4.66    0.03  1.0000
   0   3  -3   33686     396                                                       32056    2.68   -0.11  1.0000
   1  -5 -10    9364     519                                                       11593    6.51    0.07  1.0000
   1  -4 -10     500     391                                                         208    4.76    0.12  1.0000
  -6   8 -14    2097     717                                                        2132   -0.22   -0.07  1.0000
  -6   9 -13     147     671                                                         131    0.40    0.10  1.0000
  -5   4 -16       0     716                                                         -20    0.03    0.07  1.0000
  -5   7 -14     393     715                                                         363    0.47    0.00  1.0000
  -5   8 -13      21     590                                                        -369    2.70   -0.19  1.0000
  -4   2 -16       2     683                                                        -103   -0.74   -0.02  1.0000
  -4   3   6   12982     294                                                       11439   -4.17    0.05  1.0000
  -4   4 -15    1714     689                                                        1575    1.02   -0.01  1.0000
  -4  10  -8      43     450                                                          99   -3.37   -0.03  1.0000
  -3  -1 -16     828     646                                                         680    1.61   -0.02  1.0000
  -3  -1   6   15086     368                                                       14975   -0.27    0.02  1.0000
  -3   2 -15    4229     675                                                        4656    1.91    0.10  1.0000
  -3   2   5   52035     457                                                       46158    7.91   -0.14  1.0000
  -3   4 -14      19     601                                                        -306    2.61    0.00  1.0000
  -3   9  -7     161     390                                                         681    8.10   -0.01  1.0000
  -2  -1 -15       8     572                                                          22   -1.35    0.08  1.0000
  -2   2 -14    2317     644                                                        2264   -0.33    0.04  1.0000
  -1  -5   3    3020     214                                                        4076   -5.30    0.06  1.0000
  -1  -3   3    7390     204                                                        4381   11.79    0.09  1.0000
  -1  -2 -14    2943     607                                                        2916    0.15    0.04  1.0000
  -1   1 -13    3753     589                                                        4622   -4.02    0.05  1.0000
  -1   6  -6   34849     606                                                       29362   -9.14   -0.08  1.0000
  -1   6  -5    4265     338                                                        5028    3.34    0.08  1.0000
   0  -1 -12    3817     511                                                        3000   -4.18   -0.01  1.0000
   0   1 -11    2698     489                                                        1365   -8.98    0.00  1.0000
   0   2 -10    2832     487                                                        4695    9.14   -0.01  1.0000
   1   0  -8    4725     335                                                         877   23.33    0.08  1.0000
  -6   7 -15     298     715                                                         256   -0.76    0.01  1.0000
  -6  10 -12     189     619                                                         108   -2.00    0.07  1.0000
  -5   9 -12    5057     675                                                        5348    1.20    0.04  1.0000
  -4   7 -13     276     612                                                         444   -2.69    0.01  1.0000
  -3   0 -16       4     649                                                         -63    1.18    0.00  1.0000
  -3   8 -10    2921     529                                                        3506   -3.09    0.01  1.0000
  -3   8   0    8211     217                                                        7899    1.04    0.01  1.0000
  -2   5 -12    4959     592                                                        3965    4.46   -0.12  1.0000
  -2   7  -9    1367     441                                                        1120   -2.09    0.00  1.0000
  -1  -4   3   53761     476                                                       46976   -9.02    0.09  1.0000
  -1  -1 -14       3     558                                                          14   -1.31    0.09  1.0000
  -1   4 -11   12794     666                                                       13169    0.98    0.00  1.0000
  -1   6  -7    4637     379                                                        3687    4.40   -0.03  1.0000
  -1   6  -4   13845     373                                                       13640    0.52    0.11  1.0000
   1  -2 -10    2437     418                                                        2312    0.76    0.07  1.0000
   1   0  -4   97160     661                                                       97758   -0.57   -0.05  1.0000
  -7  11 -12       5     656                                                         -78    1.33    0.02  1.0000
  -5  10 -11    2001     623                                                        2637    3.96   -0.09  1.0000
  -5  11  -9     909     517                                                         301    7.64    0.08  1.0000
  -4   6 -14      86     613                                                          91    0.15   -0.01  1.0000
  -3  -2   6   21074     443                                                       22656    3.19   -0.04  1.0000
  -3   3 -15      15     629                                                          32   -1.06   -0.04  1.0000
  -3   9  -8    1015     415                                                        1227   -1.89    0.09  1.0000
  -2  -8   4   12804     361                                                        9466   -9.46   -0.05  1.0000
  -2   4 -13      17     568                                                        -361    2.43    0.06  1.0000
  -2   6 -11    1949     526                                                        1733    1.51   -0.10  1.0000
  -2   8  -6     432     334                                                         561    1.72    0.07  1.0000
  -2   8  -5     214     299                                                         668   -6.70    0.02  1.0000
  -1   3 -12     811     529                                                        1607   -6.94    0.07  1.0000
  -1   5 -10   20401     673                                                       17002   -7.42    0.17  1.0000
   0  -3 -13    3799     562                                                        3701   -0.48   -0.08  1.0000
   0   4  -7    6545     373                                                        4392   -8.72    0.00  1.0000
   0   4  -6     436     275                                                         125   -5.79   -0.01  1.0000
   0   4  -5    3494     276                                                        3628    0.66    0.12  1.0000
  -5   5 -16     212     736                                                         280   -1.33    0.00  1.0000
  -4   1 -17     473     732                                                         462    0.16    0.01  1.0000
  -4   5 -15       0     682                                                         -88   -0.20    0.07  1.0000
  -4   9 -11     255     533                                                         239   -1.46   -0.21  1.0000
  -4  10  -9    4217     544                                                        5254   -4.49   -0.15  1.0000
  -3   1 -16    1539     696                                                        1336   -1.60    0.06  1.0000
  -3   5 -14    3994     711                                                        3446   -2.68    0.03  1.0000
  -3   7 -12     257     563                                                          87   -4.01    0.18  1.0000
  -3   9  -2    2470     245                                                        2128    2.13   -0.02  1.0000
  -2   1 -15     457     627                                                         543   -1.33    0.00  1.0000
  -2   3 -14    1979     634                                                        2422   -2.82   -0.13  1.0000
  -2   8  -7     761     374                                                         396   -4.58   -0.10  1.0000
  -2   8  -4    7139     360                                                        8055   -3.14   -0.13  1.0000
  -1   0 -14     121     553                                                         374    5.09   -0.17  1.0000
  -1   2 -13       6     537                                                         -42    1.43   -0.08  1.0000
  -1   6  -8   11895     494                                                        8953   -8.62   -0.06  1.0000
   0   2 -11    3803     532                                                        3247   -2.80    0.10  1.0000
   1  -1 -10    1293     440                                                        2972   11.08   -0.09  1.0000
   1   1  -7     793     311                                                        1894   -9.16   -0.05  1.0000
   1   1  -6    1831     244                                                         844    8.21    0.04  1.0000
  -3  -3   6     786     233                                                         215    8.02    0.12  1.0000
  -3   8 -11    1102     556                                                         552   -5.79   -0.03  1.0000
  -3   9  -9    2489     502                                                        2541   -0.31    0.08  1.0000
  -2  -2 -16     886     636                                                         823   -0.64   -0.09  1.0000
  -2   0   4  197456     951                                                      227362  -19.36    0.06  1.0000
  -2   7 -10     793     478                                                        1367    5.26    0.00  1.0000
   0  -1 -13      30     529                                                        -138   -3.29    0.01  1.0000
   0   1 -12    4294     535                                                        3425    4.18   -0.06  1.0000
   0   3 -10     264     456                                                        1672   14.74    0.01  1.0000
   0   4  -4     126     205                                                         179  -14.43   -0.04  1.0000
   1   1  -8    2725     327                                                         637   16.14    0.08  1.0000
   1   1  -5   53511     592                                                       53273   -0.31    0.20  1.0000
  -6   9 -14      85     704                                                         123   -1.12    0.07  1.0000
  -6  10 -13      12     674                                                        -289   -2.06    0.04  1.0000
  -5   3   7    2989     273                                                        4069    5.44   -0.07  1.0000
  -5   7 -15    1270     726                                                        1365   -0.78    0.04  1.0000
  -5   8 -14     245     683                                                         245   -0.01   -0.14  1.0000
  -5   9 -13     550     663                                                         428    1.64    0.08  1.0000
  -5  11 -10    5944     645                                                        6027    0.32    0.04  1.0000
  -4   4 -16      94     709                                                         114    0.57    0.03  1.0000
  -4   7 -14       0     699                                                        -105    0.31    0.00  1.0000
  -3  -1 -17     659     703                                                         610   -0.59    0.02  1.0000
  -3   2 -16     637     701                                                         701   -0.74   -0.02  1.0000
  -3   4 -15   10503     843                                                       10946    1.28   -0.01  1.0000
  -2  -1 -16    4293     721                                                        4508    0.97   -0.06  1.0000
  -2   2 -15    2588     677                                                        2287    1.81    0.13  1.0000
  -2   5 -13       4     565                                                        -195    1.19   -0.07  1.0000
  -2   7  -1    4052     195                                                        3832   -1.05    0.11  1.0000
  -2   8  -8     124     385                                                         228    2.38   -0.05  1.0000
  -1  -8   2      92     209                                                         393    6.56    0.09  1.0000
  -1  -2 -15     170     612                                                         205   -0.75   -0.06  1.0000
  -1   1 -14     206     569                                                         274    1.31    0.03  1.0000
  -1   4 -12       7     522                                                          10   -3.41    0.01  1.0000
  -1   6  -9     669     415                                                         210   -7.12   -0.22  1.0000
  -1   6  -3    9757     275                                                        7925    5.82   -0.03  1.0000
   1  -2 -11     622     450                                                        1302    6.68    0.04  1.0000
   1   0 -10      18     409                                                         295   11.97   -0.02  1.0000
  -7  11 -13      19     698                                                          27    0.52   -0.06  1.0000
  -6  11 -12     892     681                                                         783    1.12    0.07  1.0000
  -5  10 -12     608     584                                                         822   -2.39    0.06  1.0000
  -4   6 -15       0     680                                                           8    1.52   -0.03  1.0000
  -4  10 -10     761     505                                                         685   -0.85    0.05  1.0000
  -2  -7   4   11728     362                                                       12103    1.02   -0.04  1.0000
  -2   4 -14     310     609                                                         463    2.33   -0.04  1.0000
  -2   8  -3    6305     276                                                        4392   -7.83    0.00  1.0000
  -1  -1 -15     245     603                                                         365   -2.09    0.08  1.0000
  -1   3 -13     957     572                                                        1148   -1.77    0.07  1.0000
  -1   5 -11    2067     505                                                        1315   -5.50    0.10  1.0000
   1  -1 -11     770     445                                                         354   -5.33    0.00  1.0000
   1   1  -9   17296     601                                                       19895   -5.68   -0.04  1.0000
  -4   9 -12     110     569                                                         166    1.75    0.04  1.0000
  -3   6 -14     920     640                                                         800   -1.23   -0.02  1.0000
  -3   7 -13     222     622                                                         387   -2.91    0.11  1.0000
  -3   9 -10     617     491                                                         771    1.75    0.15  1.0000
  -3  10  -5     530     351                                                        1042    5.54    0.03  1.0000
  -2   0 -16     948     663                                                        1276    2.94   -0.02  1.0000
  -2   7 -11    1683     535                                                        2314    4.22    0.00  1.0000
  -2   8  -9     329     439                                                         592    3.70   -0.11  1.0000
  -1   2 -14    3380     635                                                        3349    0.16    0.03  1.0000
  -1   6 -10    6170     558                                                        7303    4.12    0.06  1.0000
   0   2 -12     434     521                                                        1422   10.13   -0.08  1.0000
   0   3 -11   21984     765                                                       22369    0.77   -0.01  1.0000
   1  -4 -12      70     470                                                          26   -8.04    0.05  1.0000
  -5  11 -11     518     604                                                         435    1.14    0.00  1.0000
  -4   2   6   10956     313                                                       11071   -0.33    0.01  1.0000
  -4   5 -16    1151     743                                                        1373   -1.87   -0.01  1.0000
  -4  11  -8      51     428                                                          52    0.06    0.05  1.0000
  -3   1 -17    1388     745                                                        1313   -0.61    0.04  1.0000
  -3   1   5   33197     481                                                       45079   17.97   -0.04  1.0000
  -3   5 -15     982     710                                                         989    0.07    0.10  1.0000
  -3  10  -7    1357     421                                                        1446   -0.71   -0.03  1.0000
  -1   7  -7   13800     503                                                       12903   -2.32    0.03  1.0000
  -1   7  -6   14016     484                                                       15349   -3.28   -0.17  1.0000
   0  -2 -14     503     579                                                         490    0.17    0.02  1.0000
   0   1 -13      60     551                                                          93   -3.30    0.06  1.0000
   0   3  -2   46955     469                                                       64621   22.37    0.11  1.0000
   0   4 -10    1283     455                                                        1288    0.04   -0.07  1.0000
   0   5  -7     936     321                                                         594    3.74   -0.04  1.0000
   0   5  -6    8947     424                                                       11869    8.56    0.05  1.0000
   1  -3 -12    1224     478                                                         819   -3.83   -0.07  1.0000
   1   1 -10     900     436                                                        2361  -11.09   -0.06  1.0000
   1   1  -4    5343     267                                                        9689   15.11   -0.01  1.0000
   1   2  -6     306     257                                                        1370   11.65   -0.02  1.0000
  -6  10 -14       0     707                                                         -78   -0.38   -0.01  1.0000
  -5   8 -15     301     732                                                         285    0.29   -0.02  1.0000
  -5   9 -14     815     701                                                         679   -1.49    0.10  1.0000
  -4  10 -11    2900     577                                                        2170    4.35   -0.15  1.0000
  -3  10  -8     348     437                                                         458   -1.65   -0.03  1.0000
  -2  -6   4     401     236                                                         932    6.29    0.00  1.0000
  -2  -1   4   94684     613                                                       81402   13.35    0.02  1.0000
  -2   5 -14       6     649                                                        -145   -1.49    0.02  1.0000
  -2   6 -13   10313     745                                                        9895    1.24    0.03  1.0000
  -2   8 -10    1792     491                                                        1555   -1.72   -0.07  1.0000
  -1   4 -13       0     572                                                         -34   -0.13    0.06  1.0000
  -1   4   0   73230     415                                                      116086   41.80    0.17  1.0000
  -1   5 -12     499     548                                                         918    4.76   -0.09  1.0000
  -1   5  -1   28304     338                                                       35137  -11.45   -0.10  1.0000
  -1   7  -8     168     379                                                         250    4.96    0.31  1.0000
  -1   7  -5   12313     435                                                       14806    6.39    0.05  1.0000
   0  -1 -14     772     560                                                        1113   -3.33    0.16  1.0000
   0   5  -8     521     366                                                         804    3.30    0.06  1.0000
   1  -2 -12    2042     461                                                         917    8.89    0.02  1.0000
   1   2  -9    2123     418                                                        3217   -6.36   -0.04  1.0000
  -6  11 -13     251     720                                                         290    0.70   -0.08  1.0000
  -5  10 -13    2972     723                                                        2715   -1.45    0.07  1.0000
  -4   8 -14     652     696                                                         680    0.35   -0.20  1.0000
  -4   9 -13    4057     686                                                        4583    2.39    0.01  1.0000
  -4  11  -9      26     480                                                         245    6.34    0.04  1.0000
  -3   2 -17    1964     751                                                        1988    0.16   -0.07  1.0000
  -3   4 -16       3     723                                                        -119    1.01   -0.02  1.0000
  -3   9 -11    6186     652                                                        7523   -4.82   -0.09  1.0000
  -2   2 -16     538     690                                                         490   -0.64   -0.02  1.0000
  -2   7 -12    1157     571                                                         753   -3.92    0.16  1.0000
  -2   9  -6    1327     360                                                        1787    3.49    0.03  1.0000
  -1  -7   2     459     206                                                        1038    6.43   -0.23  1.0000
  -1  -2 -16    1086     667                                                        1148   -0.55   -0.05  1.0000
  -1   1 -15    1034     615                                                        1266   -2.07   -0.01  1.0000
  -1   3 -14    3521     670                                                        3973   -2.20   -0.07  1.0000
  -1   6 -11       7     495                                                         -22   -1.61   -0.02  1.0000
  -1   7  -9    8820     520                                                        7306   -5.04   -0.02  1.0000
   0   0 -14      37     571                                                        -481    3.61   -0.13  1.0000
   0   3 -12    2946     556                                                        2652   -1.66    0.00  1.0000
   0   4 -11     128     473                                                         108    0.57    0.05  1.0000
   0   4  -3   25765     398                                                       29073   -5.96   -0.07  1.0000
   0   5  -9   18524     607                                                       15632    6.61    0.03  1.0000
   0   5  -5    5281     331                                                        7226    7.36    0.02  1.0000
   1  -1 -12     265     465                                                         162   -2.12   -0.03  1.0000
   1   2  -5     667     207                                                         127   -9.29    0.05  1.0000
  -5  11 -12    2345     698                                                        2400    0.33    0.10  1.0000
  -4   4   5    1877     177                                                        1938    0.43   -0.05  1.0000
  -4   6 -16       0     731                                                        -214    0.16   -0.04  1.0000
  -3   6 -15    1087     717                                                        1260    1.51    0.00  1.0000
  -3   7 -14     452     659                                                         430    0.31    0.00  1.0000
  -3  10  -9     106     445                                                         -42   -6.14   -0.17  1.0000
  -2  -9   3    2016     268                                                        1731   -1.97    0.00  1.0000
  -2  -1 -17     132     688                                                         182   -1.19    0.01  1.0000
  -2   2   3  102921     466                                                       89305   13.10   -0.12  1.0000
  -2   4 -15    3939     704                                                        3775    0.79   -0.02  1.0000
  -2   9  -8     983     435                                                         919   -0.63    0.10  1.0000
  -2   9  -7      81     348                                                        -156    5.38    0.04  1.0000
  -2   9  -5    1836     341                                                        2146    2.07    0.04  1.0000
  -1  -1 -16     861     656                                                         876   -0.15   -0.07  1.0000
   0   2 -13     202     536                                                         219   -0.48   -0.09  1.0000
   0   2  -1    6876     106                                                        3244  -15.48   -0.04  1.0000
   1   1 -11     770     447                                                         353   -5.34    0.01  1.0000
   1   2 -10    2375     445                                                        2250    0.77   -0.02  1.0000
   2  -4  -8       3     297                                                         303    9.42   -0.13  1.0000
   2  -3  -8   30894     571                                                       28495    4.15   -0.10  1.0000
  -5   2   7    1576     266                                                        2041   -3.27   -0.02  1.0000
  -4  10 -12      57     580                                                          22   -1.74    0.05  1.0000
  -4  11 -10    1158     536                                                        1228   -0.61    0.06  1.0000
  -3   3 -17     330     738                                                         316    0.23   -0.01  1.0000
  -2  -5   4    3198     249                                                        3654    2.33    0.05  1.0000
  -2  -2   4    4446     226                                                        4566    0.53   -0.06  1.0000
  -2   8 -11     297     511                                                         536   -3.54   -0.09  1.0000
  -2   8  -2   18961     364                                                       18791   -0.37   -0.04  1.0000
  -1   2 -15       2     608                                                         -71    0.76    0.10  1.0000
  -1   5 -13     990     592                                                        1235    2.20   -0.06  1.0000
  -1   7 -10     130     450                                                        -227    6.80   -0.01  1.0000
   0   1 -14     828     577                                                        1180    3.32    0.02  1.0000
   0   5 -10     677     442                                                         182   -7.51    0.05  1.0000
   1  -3 -13     369     513                                                         456    1.28   -0.10  1.0000
   1  -2 -13    3586     566                                                        3168    2.15   -0.01  1.0000
   1   3  -8    7038     438                                                        7490   -1.59   -0.03  1.0000
   1   3  -7    1861     329                                                        1939    0.53    0.02  1.0000
   2  -5  -8   10654     434                                                       14808  -11.02   -0.07  1.0000
   2  -3  -9    5000     440                                                        7591   -9.79    0.11  1.0000
   2  -3  -7      36     224                                                        -272    3.58    0.01  1.0000
  -3   5 -16     336     721                                                         239   -1.71   -0.03  1.0000
  -3   9 -12    1414     582                                                        1162    2.10    0.01  1.0000
  -3  10 -10    1582     515                                                        1441    1.08   -0.01  1.0000
  -2  -4   4     357     232                                                        2785  -20.20   -0.04  1.0000
  -2  -3   4     337     193                                                         -83   10.94   -0.16  1.0000
  -2   1 -17      60     733                                                          96   -1.21    0.08  1.0000
  -2   3 -16    3135     751                                                        3164   -0.15   -0.01  1.0000
  -2   6 -14    2150     687                                                        2573   -2.60    0.00  1.0000
  -2   9  -9    2502     472                                                        2464   -0.22    0.09  1.0000
  -1   0 -16    3430     665                                                        2730    3.78   -0.03  1.0000
  -1   4 -14     993     619                                                         840    1.50   -0.08  1.0000
  -1   6 -12    5184     627                                                        5978    3.18   -0.21  1.0000
   0  -2 -15     168     583                                                         135    0.84   -0.09  1.0000
   0   3 -13    3801     614                                                        3702   -0.48    0.09  1.0000
   0   4 -12     559     511                                                         165   -6.44    0.04  1.0000
   0   5  -4    1280     221                                                         786    4.62   -0.10  1.0000
   1   3  -9    2135     442                                                        4209  -11.13   -0.03  1.0000
   1   3  -6    7992     364                                                        7414    1.97   -0.13  1.0000
   2  -5  -9    2593     355                                                        1961    3.96   -0.09  1.0000
   2  -4  -6      22     196                                                          39   -6.52    0.06  1.0000
   2  -2  -8      32     272                                                         -62   -3.36   -0.08  1.0000
   2  -2  -7    7755     321                                                        6134    5.81    0.00  1.0000
  -5  10 -14     342     706                                                         396   -0.85    0.01  1.0000
  -4   7 -16     325     734                                                         346    0.33    0.01  1.0000
  -4   8 -15     655     742                                                         658    0.03   -0.01  1.0000
  -4   9 -14     534     720                                                         648   -1.41    0.10  1.0000
  -4  11 -11    1029     608                                                        1317    2.51   -0.03  1.0000
  -3   3   4   12196     261                                                       18040  -14.24    0.10  1.0000
  -2   5 -15    1325     674                                                        1275    0.41    0.12  1.0000
  -2   9  -4     711     294                                                        1202    4.79    0.08  1.0000
  -1   1 -16     637     635                                                         649    0.15    0.04  1.0000
  -1   3 -15    1525     678                                                        1589   -0.48    0.06  1.0000
   0  -1 -15    2191     605                                                        1923   -1.77    0.05  1.0000
   0   2 -14     407     623                                                         395    0.18    0.01  1.0000
   0   5 -11    8388     625                                                        9722   -4.19    0.06  1.0000
   0   6  -8   14540     604                                                       18132   -8.39   -0.10  1.0000
   0   6  -7    3808     406                                                        4973    5.26    0.00  1.0000
   1  -1 -13     348     505                                                         292   -0.96    0.03  1.0000
   1   1 -12     562     483                                                         407    2.11   -0.03  1.0000
   1   2 -11     757     443                                                        1490   -6.67    0.11  1.0000
   2  -6  -7    2728     260                                                        1891   -5.22   -0.01  1.0000
   2  -4 -10    2501     430                                                        4260    9.10    0.09  1.0000
   2  -3  -6   13220     358                                                       16325   -7.63   -0.05  1.0000
  -4   1   6    7731     303                                                        9603    6.01    0.08  1.0000
  -4  10 -13    4257     734                                                        4373   -0.53    0.07  1.0000
  -3   4 -17     498     740                                                         553    0.72    0.03  1.0000
  -3   7 -15     352     741                                                         351    0.01    0.06  1.0000
  -3   8 -14     161     682                                                         156    0.86   -0.23  1.0000
  -3  10 -11     273     576                                                         512    3.64   -0.13  1.0000
  -2   2 -17    5825     815                                                        5835   -0.04   -0.05  1.0000
  -2   4 -16      25     741                                                          10    1.12   -0.05  1.0000
  -2   9 -10    1304     497                                                        1173    1.13    0.18  1.0000
  -1  -6   2    8674     236                                                        7113   -5.25   -0.08  1.0000
  -1   7 -11     980     518                                                        1579    5.04    0.05  1.0000
  -1   8  -8    9064     551                                                       10805    5.22   -0.04  1.0000
   0   6  -9    4229     451                                                        3267   -4.69   -0.18  1.0000
   0   6  -6    6023     403                                                        7926   -6.82   -0.01  1.0000
   1   3 -10    8615     477                                                        4022   17.57    0.00  1.0000
   2  -2 -10     532     400                                                        1396   -8.57    0.03  1.0000
   2  -2  -6    8732     331                                                       11584    8.46   -0.04  1.0000
   2  -1  -9    1016     341                                                         971    0.43   -0.02  1.0000
  -3   6 -16     402     739                                                         362   -0.61   -0.05  1.0000
  -3   9 -13    2316     645                                                        1959    2.31   -0.07  1.0000
  -3  11  -8    2569     483                                                        2532    0.22    0.04  1.0000
  -1   2 -16    2011     714                                                        2094   -0.55   -0.01  1.0000
  -1   5 -14     970     630                                                         909    0.59    0.00  1.0000
  -1   8  -9     841     433                                                         578    2.96   -0.04  1.0000
  -1   8  -6   10197     447                                                       10866    1.95    0.01  1.0000
   0   1 -15    2135     627                                                        1872   -1.75   -0.02  1.0000
   0   4 -13    7440     667                                                        6605   -2.97    0.06  1.0000
   1  -3 -14     732     533                                                         727   -0.07    0.10  1.0000
   1  -2 -14     629     568                                                         621   -0.10    0.01  1.0000
   1   2 -12    1713     507                                                         702    8.88   -0.08  1.0000
   1   3  -5    1705     244                                                        2010    2.11   -0.12  1.0000
   2  -4 -11    3477     475                                                        3649   -0.86    0.07  1.0000
   2  -3 -11     207     406                                                         234    1.68   -0.14  1.0000
   2  -1 -10     146     387                                                        -114    7.20   -0.08  1.0000
  -4  11 -12    3016     675                                                        3137   -0.66    0.11  1.0000
  -3  11  -9     516     492                                                         349    2.41    0.02  1.0000
  -2  -8   3     593     224                                                         -23   14.52    0.03  1.0000
  -2   3 -17     878     759                                                         870   -0.08   -0.02  1.0000
  -2   6 -15       2     678                                                         -73    0.73    0.04  1.0000
  -2   7 -14     329     640                                                         350    0.34    0.01  1.0000
  -2   8 -13       2     631                                                        -322   -0.90   -0.03  1.0000
  -2   9 -11     311     514                                                          21   -7.79   -0.02  1.0000
  -1   4 -15       0     646                                                         -14   -0.31   -0.04  1.0000
  -1   7 -12     762     564                                                         478   -3.43    0.03  1.0000
  -1   8  -5     780     285                                                         301   -6.32    0.02  1.0000
   0  -2 -16    1290     659                                                        1216   -0.63    0.01  1.0000
   0   3 -14    3555     664                                                        3360   -0.99    0.01  1.0000
   0   5 -12    5599     640                                                        6711    4.23   -0.04  1.0000
   0   6 -10   19274     696                                                       18748    1.13    0.14  1.0000
   1  -1 -14      64     570                                                         -51   -4.77    0.17  1.0000
   1   1 -13      88     530                                                          61   -0.98    0.05  1.0000
   1   1  -3   42140     446                                                       51714  -13.19   -0.19  1.0000
   1   3 -11   10008     601                                                        9562    1.34   -0.02  1.0000
   1   4  -9   62816    1007                                                       67007   -4.90   -0.06  1.0000
   1   4  -8     562     345                                                          15   11.84    0.10  1.0000
   1   4  -7    1328     349                                                        3293  -12.59    0.07  1.0000
   2  -6  -6       9     203                                                           8    3.06   -0.10  1.0000
   2  -2 -11      20     423                                                         109    8.16    0.03  1.0000
   2  -1  -6     673     223                                                         320   -4.83   -0.10  1.0000
   2   0  -8    1117     304                                                         343   10.15    0.05  1.0000
  -5   1   7   98298     825                                                       95182    2.99    0.07  1.0000
  -5   4   6    2035     224                                                        2509   -2.97   -0.03  1.0000
  -5  11 -14       0     755                                                        -140   -0.11   -0.01  1.0000
  -4   9 -15    1228     769                                                        1300    0.59    0.12  1.0000
  -4  10 -14     214     748                                                         172   -0.92    0.06  1.0000
  -3  -5   5       8     239                                                          11    0.50    0.06  1.0000
  -3  -1   5   33249     529                                                       45162   18.00   -0.07  1.0000
  -3  10 -12     117     593                                                         118   -0.03    0.04  1.0000
  -2   5 -16     227     728                                                         267   -0.76   -0.06  1.0000
  -2   9  -3    2446     309                                                        4180   -9.06    0.03  1.0000
  -2  10  -8    4070     490                                                        4320    1.15   -0.03  1.0000
  -2  10  -7    7764     505                                                        7849    0.29   -0.06  1.0000
  -1   3 -16     639     711                                                         651    0.14    0.01  1.0000
  -1   8 -10     836     466                                                         831    0.04   -0.11  1.0000
   0  -1 -16       5     645                                                        -229   -1.34   -0.04  1.0000
   0   2 -15     411     621                                                         358   -0.82    0.04  1.0000
   0   6 -11    1170     528                                                         733   -4.26    0.05  1.0000
   0   6  -5       5     255                                                         -22    1.29    0.09  1.0000
   1   0 -14    2998     633                                                        3055    0.31   -0.07  1.0000
   1   4 -10     431     427                                                         163    4.77   -0.03  1.0000
   2  -1 -11     518     439                                                         495    0.30    0.03  1.0000
   2   0 -10      87     389                                                         725   11.27   -0.02  1.0000
  -4   0   6   44765     645                                                       61235  -21.39    0.06  1.0000
  -3  -4   5   12186     345                                                       10198   -5.61    0.02  1.0000
  -3  -2   5   54410     573                                                       48392   -7.92   -0.12  1.0000
  -3   7 -16    1845     795                                                        1946    0.69   -0.02  1.0000
  -3   8 -15    1195     756                                                        1270   -0.64   -0.01  1.0000
  -3   9 -14     538     695                                                         482   -0.74    0.06  1.0000
  -3  11 -10       5     543                                                        -199   -1.30    0.07  1.0000
  -2   4 -17     310     803                                                         280    0.52    0.04  1.0000
  -2   9 -12      31     563                                                          80    2.02   -0.04  1.0000
  -2  10  -9    4457     522                                                        3063   -6.81   -0.20  1.0000
  -2  10  -6   16052     540                                                       14672   -3.32   -0.09  1.0000
  -1   1 -17    1580     760                                                        1771   -1.40    0.08  1.0000
  -1   5 -15     122     698                                                         151    0.73    0.11  1.0000
  -1   6 -14     405     628                                                         207   -3.45    0.01  1.0000
  -1   8 -11     589     538                                                         588    0.01   -0.12  1.0000
   0   0 -16    5737     748                                                        6635    3.41   -0.04  1.0000
   1   2 -13    4357     601                                                        3901   -2.12   -0.09  1.0000
   1   3 -12     690     512                                                         398    3.83   -0.06  1.0000
   1   4  -6     589     296                                                        1295   -6.98   -0.03  1.0000
   2  -4 -12    1496     463                                                         652   -7.84    0.10  1.0000
   2  -4  -5    2332     172                                                        1305    7.28    0.08  1.0000
   2  -3 -12    6635     596                                                        8902   -7.69   -0.11  1.0000
   2  -2 -12    1455     482                                                         848    5.40    0.02  1.0000
  -4  11 -13      28     704                                                          21   -0.41   -0.03  1.0000
  -2   7 -15     873     728                                                         815    0.59    0.05  1.0000
  -1   2 -17    1282     787                                                        1230   -0.43   -0.02  1.0000
  -1   7 -13    1084     619                                                         942   -1.35    0.14  1.0000
   0   1 -16     237     674                                                         174    1.33    0.05  1.0000
   0   3 -15     134     679                                                         132    0.09    0.08  1.0000
   0   4 -14    1542     639                                                        1591    0.37   -0.08  1.0000
   0   5  -3   11883     321                                                       14077   -5.75   -0.05  1.0000
   0   7  -8     736     379                                                         825    0.95    0.23  1.0000
   1  -2 -15    3284     669                                                        3710    2.16   -0.09  1.0000
   1   1 -14      37     569                                                         104    4.75    0.01  1.0000
   2  -2  -5    4096     249                                                        6861   11.24    0.13  1.0000
   2   0  -6   76685     816                                                       90935  -14.69   -0.06  1.0000
   2   1 -10     599     387                                                         173   -7.22   -0.05  1.0000
   2   1  -9    1674     369                                                        1616    0.43    0.01  1.0000
   2   1  -8    8288     507                                                       16030   21.21    0.02  1.0000
  -4  -1   6    7059     333                                                        8849   -6.00    0.03  1.0000
  -3  10 -13     122     628                                                         106    0.45    0.04  1.0000
  -3  11 -11      75     560                                                          15    2.87   -0.07  1.0000
  -2  -7   3    5312     313                                                        7579    8.46   -0.02  1.0000
  -2   6 -16    2561     792                                                        2793   -1.33   -0.06  1.0000
  -2   8 -14     905     650                                                         766    1.44   -0.24  1.0000
  -2  10 -10      35     485                                                        -225    3.54   -0.04  1.0000
  -2  10  -5    7440     438                                                        9093    5.43    0.04  1.0000
  -1  -1 -18     195     757                                                         134    1.43   -0.02  1.0000
  -1   4 -16     259     734                                                         310    0.91   -0.05  1.0000
  -1   8  -4     594     257                                                         256   -5.10   -0.12  1.0000
   0   4  -2    2256     170                                                        2802   -3.24    0.08  1.0000
   0   6 -12     137     536                                                         177    4.03   -0.21  1.0000
   0   7  -9   30855     818                                                       35503   -7.61   -0.11  1.0000
   0   7  -7    2075     363                                                        2217   -0.93    0.06  1.0000
   1  -1 -15     365     601                                                         398   -0.51    0.00  1.0000
   2   1  -7   34801     632                                                       37594   -4.38   -0.04  1.0000
  -3   8 -16       1     801                                                        -296    0.67   -0.02  1.0000
  -2   5 -17       1     764                                                        -535    0.67    0.02  1.0000
  -2   9 -13       6     618                                                        -153    1.41   -0.10  1.0000
  -2  10 -11     245     552                                                         158    1.88   -0.03  1.0000
  -1  -4   2     303     146                                                         471    2.57   -0.07  1.0000
  -1   3 -17    2017     831                                                        2060   -0.28   -0.05  1.0000
  -1   8 -12     208     556                                                         248   -0.77    0.17  1.0000
  -1   9  -9     169     434                                                         176    0.11    0.12  1.0000
  -1   9  -8     246     394                                                         242    0.06    0.10  1.0000
  -1   9  -7   13130     550                                                       13791    1.70    0.09  1.0000
   0  -1 -17    2731     760                                                        2540   -1.11    0.00  1.0000
   0   2 -16    1249     673                                                        1177   -0.62    0.00  1.0000
   0   6  -4       4     226                                                         -38    1.16    0.13  1.0000
   0   7 -10     129     447                                                        -179    6.76   -0.01  1.0000
   0   7  -6    9835     420                                                        8208   -5.11   -0.16  1.0000
   1   2 -14      67     597                                                          65   -0.09   -0.03  1.0000
   1   3 -13     470     552                                                         567    1.27    0.08  1.0000
   1   3  -4    1881     201                                                        1485    2.89    0.09  1.0000
   1   4 -12     182     516                                                        -129   -8.04    0.03  1.0000
   1   5 -10    8691     589                                                       10843   -6.51   -0.09  1.0000
   1   5  -8    9797     452                                                        7158    8.58    0.05  1.0000
   2  -3 -13    5152     574                                                        4487    2.86   -0.06  1.0000
   2  -2 -13      20     518                                                         -52    2.64   -0.03  1.0000
   2   1 -11     413     441                                                         394    0.28    0.02  1.0000
  -4  -2   6   11777     375                                                       11892   -0.32   -0.05  1.0000
  -4   3   5     400     172                                                         179    4.08    0.06  1.0000
  -4  11 -14       3     742                                                        -324   -0.97    0.02  1.0000
  -3   9 -15     108     744                                                         102    0.15    0.14  1.0000
  -3  11 -12     971     600                                                         840   -1.29    0.10  1.0000
  -2   1   3   39446     347                                                       37903    2.34   -0.05  1.0000
  -2   8  -1     717     198                                                        1505    7.17   -0.05  1.0000
  -1  -3   2   49927     540                                                       83616   39.19   -0.08  1.0000
  -1  -2   2  105116     482                                                       76270   28.65   -0.11  1.0000
  -1   1 -18     383     795                                                         296   -1.41    0.00  1.0000
  -1   5 -16      18     735                                                          29    0.68   -0.08  1.0000
  -1   6 -15       1     662                                                        -375   -0.52    0.07  1.0000
  -1   7 -14    2813     708                                                        2840    0.15    0.03  1.0000
  -1   9 -10    2893     522                                                        2950   -0.32    0.17  1.0000
  -1   9  -6     119     332                                                          16    4.13    0.08  1.0000
   0   4 -15    3573     730                                                        3267   -1.56   -0.06  1.0000
   0   5 -14    2889     676                                                        3418    2.82   -0.04  1.0000
   0   6 -13    3225     645                                                        3643    2.13    0.00  1.0000
   0   7 -11      54     488                                                        -488    4.40    0.09  1.0000
   1   1 -15     168     647                                                         190   -0.50   -0.01  1.0000
   1   4  -5    7398     337                                                        8811   -4.69    0.05  1.0000
   2  -1 -13    1889     555                                                        1604    2.04    0.04  1.0000
   2  -1  -5  107364     726                                                       97462    9.23   -0.04  1.0000
   2   2 -10     248     419                                                         901   -8.56   -0.03  1.0000
   2   2  -9    4911     411                                                        3757   -5.24    0.00  1.0000
   2   2  -8      88     326                                                         191   -3.34    0.03  1.0000
  -3  10 -14     428     702                                                         457   -0.42    0.11  1.0000
  -2   7 -16    1709     795                                                        1553    1.15   -0.05  1.0000
  -2   8 -15     394     757                                                         305   -1.42   -0.01  1.0000
  -2  10 -12      13     594                                                        -324    2.17    0.00  1.0000
  -2  10  -4    4067     359                                                        4606    2.44    0.07  1.0000
  -1   8 -13    1009     621                                                         783   -2.26    0.15  1.0000
  -1   9 -11    2032     559                                                         879   -9.22   -0.06  1.0000
   0   3 -16    1342     697                                                        1442    0.80    0.05  1.0000
   1  -2 -16     654     674                                                         579   -0.91    0.06  1.0000
   1   3 -14    1084     648                                                        1076    0.06    0.04  1.0000
   1   5 -11     151     478                                                         275   -2.57   -0.01  1.0000
   2   1 -12       4     485                                                        -230   -1.24   -0.01  1.0000
   2   1  -6     606     234                                                         274    4.83    0.01  1.0000
   2   2 -11     187     444                                                         -90   -8.16    0.09  1.0000
  -4  12 -13      26     721                                                          55    1.37   -0.13  1.0000
  -2   6 -17    1594     799                                                        1745   -1.10    0.03  1.0000
  -2   9 -14     230     693                                                         248    0.35   -0.04  1.0000
  -2  11  -8   12947     626                                                       13273    0.85    0.06  1.0000
  -1   4 -17     345     789                                                         362   -0.27    0.03  1.0000
  -1   7  -2      29     184                                                         268    9.00    0.10  1.0000
   0   1 -17    3057     789                                                        2858   -1.09    0.05  1.0000
   0   7 -12    2524     594                                                        2995   -2.68   -0.14  1.0000
   1  -1 -16     674     656                                                         499   -2.20    0.01  1.0000
   1   2 -15    3372     727                                                        3801   -2.14    0.00  1.0000
   1   2  -3    1476     176                                                        2145   -4.73    0.01  1.0000
   1   5 -12      54     531                                                         118    2.49    0.01  1.0000
   2  -3 -14     185     569                                                         201   -0.37    0.08  1.0000
   2  -2 -14    5331     661                                                        5404   -0.30    0.01  1.0000
   2   2  -7    7352     366                                                        5772   -5.83    0.00  1.0000
  -3   2   4      87     136                                                         356   -5.90    0.02  1.0000
  -3  11 -13      11     678                                                        -137   -1.94    0.01  1.0000
  -2  -6   3    2716     228                                                        1565   -7.52    0.15  1.0000
  -2   9  -2   21915     416                                                       22415    1.00   -0.06  1.0000
  -2  11  -9    1794     484                                                        1409   -2.88    0.00  1.0000
  -2  11  -7   19842     633                                                       17674   -4.72    0.02  1.0000
  -1   6 -16    2043     776                                                        1784   -1.77   -0.04  1.0000
  -1   6  -1   51549     493                                                       67835  -19.92    0.05  1.0000
  -1   7 -15    4403     797                                                        4622    0.97    0.03  1.0000
  -1   9 -12     308     562                                                         235    1.34   -0.09  1.0000
  -1   9  -5    6543     379                                                        5915   -2.38    0.03  1.0000
   0   2 -17     900     801                                                         813   -0.88    0.01  1.0000
   0   5 -15     280     676                                                         329    0.86    0.07  1.0000
   0   6 -14      81     649                                                         212   -3.36    0.00  1.0000
   0   7  -5    6638     327                                                        4702    7.71    0.02  1.0000
   0   8  -9     591     428                                                         406    2.48    0.04  1.0000
   0   8  -8   12344     536                                                        9956    6.76   -0.02  1.0000
   1   0 -16    4859     728                                                        4397    2.03   -0.03  1.0000
   1   6  -9    6314     498                                                        6590   -1.02   -0.06  1.0000
   2  -6  -5    2436     184                                                        2619    1.09    0.08  1.0000
   2  -1 -14    5220     617                                                        4088   -4.96    0.11  1.0000
   2   1 -13    1907     548                                                        1622    2.03    0.03  1.0000
   2   2 -12    1754     513                                                        1082    5.39   -0.05  1.0000
   2   3  -9    5097     487                                                        7711   -9.79   -0.05  1.0000
  -6   3   7      19     255                                                         -12    2.58   -0.02  1.0000
  -5   3   6    1407     225                                                        1490    0.66    0.03  1.0000
  -3  -7   4     440     255                                                         123    5.90    0.01  1.0000
  -3  10 -15    1000     788                                                         879    1.18   -0.05  1.0000
  -3  12 -11     479     593                                                         575   -1.25   -0.02  1.0000
  -2   8 -16       3     805                                                        -142    1.03   -0.04  1.0000
  -2  10 -13     174     605                                                         234    1.33   -0.02  1.0000
  -2  11 -10    2711     551                                                        2478   -1.37    0.05  1.0000
  -1   5 -17       5     770                                                        -249    1.30    0.04  1.0000
  -1   8 -14    2053     685                                                        2343    1.86   -0.21  1.0000
  -1   8  -3     184     237                                                         363   -3.28   -0.02  1.0000
   0  -1 -18       4     794                                                        -245    1.20   -0.04  1.0000
   0   4 -16     863     720                                                         807    0.58   -0.03  1.0000
   0   7 -13    1101     611                                                        1116    0.14    0.05  1.0000
   0   8 -10    7989     572                                                        7421    1.94   -0.08  1.0000
   1   1 -16      13     686                                                        -144    2.18    0.03  1.0000
   1   3 -15     237     688                                                         267    0.55    0.08  1.0000
   1   4 -14     836     626                                                         914   -0.79   -0.05  1.0000
   1   5 -13    7394     714                                                        7078    1.11   -0.02  1.0000
   1   6 -10    1784     463                                                        1579   -1.50    0.17  1.0000
   1   6  -8   12056     505                                                       10260   -5.07   -0.11  1.0000
   2   0 -14    4675     656                                                        5557   -3.68   -0.02  1.0000
   2   3 -11       8     458                                                        -130    1.69   -0.02  1.0000
   2   3  -8   29279     632                                                       26933   -4.17   -0.07  1.0000
  -3  11 -14     837     779                                                         987   -1.48    0.03  1.0000
  -2   9 -15       7     755                                                           2   -0.69    0.11  1.0000
  -2  11 -11     520     569                                                         358    2.32   -0.09  1.0000
  -1   9 -13       0     632                                                        -339    0.04   -0.05  1.0000
  -1  10  -9   19576     753                                                       22550   -6.11   -0.22  1.0000
  -1  10  -8     441     436                                                         729    3.60   -0.05  1.0000
   0   0 -18    1464     790                                                        1640    1.33    0.01  1.0000
   0   3 -17     719     768                                                         697   -0.25   -0.07  1.0000
   0   8 -11    2121     542                                                        2793    4.05   -0.09  1.0000
   1   6 -11      91     478                                                        -389   -5.67    0.08  1.0000
   1   6  -7    5895     405                                                        4518    5.71    0.02  1.0000
   2   1 -14    5128     660                                                        4010    4.94   -0.01  1.0000
   2   2 -13      52     537                                                         132   -2.61   -0.07  1.0000
   2   2  -6    8506     382                                                       11322    8.46    0.01  1.0000
   2   3 -12    6360     632                                                        8575    7.67   -0.08  1.0000
  -2  10 -14       1     738                                                        -363    0.47    0.15  1.0000
  -2  11 -12     762     636                                                         656   -1.20    0.06  1.0000
  -1  10 -10    1120     514                                                        1779    5.20   -0.05  1.0000
  -1  10  -7     303     385                                                         212    1.79   -0.06  1.0000
   0   1 -18     779     793                                                         673   -1.18    0.01  1.0000
   0   3  -1   61922     303                                                       37712  -32.58    0.02  1.0000
   0   5 -16    5048     848                                                        5546    2.05   -0.07  1.0000
   0   6 -15      30     706                                                          67   -1.63    0.08  1.0000
   0   8 -12    2202     605                                                        2542   -2.11    0.20  1.0000
   1  -1 -17       0     742                                                         -44   -0.37   -0.01  1.0000
   1   2 -16    1163     700                                                        1062   -0.90    0.02  1.0000
   1   4  -4    3731     308                                                        8513  -18.59    0.01  1.0000
   1   5  -5    5645     347                                                        7405    6.51    0.00  1.0000
   1   6 -12    2676     565                                                        1919    4.72   -0.09  1.0000
   2  -2 -15    3716     651                                                        3217    2.53   -0.05  1.0000
   2  -1 -15    5335     725                                                        5065    1.12   -0.02  1.0000
   2   3  -7      46     305                                                         160    3.56    0.01  1.0000
   3  -3 -10     215     360                                                          -5   -8.75    0.02  1.0000
   3  -2 -10    2331     380                                                         483  -15.85   -0.01  1.0000
  -2  -5   3   30630     457                                                       33190   -4.27   -0.02  1.0000
  -1  -7   1    7069     204                                                        2875  -18.19   -0.01  1.0000
  -1   6 -17    1238     820                                                        1104   -1.17    0.04  1.0000
  -1   8 -15    1305     764                                                        1084   -1.91   -0.02  1.0000
  -1  10 -11     775     538                                                         822   -0.51    0.10  1.0000
   0   2 -18       0     827                                                         -60   -0.31    0.03  1.0000
   0   6  -3   42277     534                                                       43506    1.77   -0.05  1.0000
   0   8  -6   11372     448                                                       10675    1.99   -0.06  1.0000
   1   4 -15    3755     752                                                        4262   -2.39   -0.08  1.0000
   1   5 -14      52     628                                                        -306    4.32   -0.07  1.0000
   2   1  -5  106350     785                                                       96462    9.26    0.16  1.0000
   2   3 -13    5277     620                                                        4603    2.86    0.06  1.0000
   2   4 -11    3074     521                                                        3240    0.88    0.12  1.0000
   2   4 -10    2615     494                                                        4410    9.11    0.02  1.0000
   2   4  -9   48407     833                                                       42529   -8.22   -0.03  1.0000
   3  -4 -11    2112     455                                                        2475   -2.27    0.11  1.0000
   3  -4 -10      81     375                                                         805   11.55    0.04  1.0000
   3  -3 -11     711     422                                                         866    1.66   -0.11  1.0000
   3  -3  -9    4808     368                                                        3360   -6.79    0.10  1.0000
   3  -2 -11     714     421                                                         246    6.65    0.00  1.0000
   3  -2  -9      74     331                                                          39    1.39    0.08  1.0000
   3  -1 -10    1087     405                                                        1397    2.63   -0.06  1.0000
  -3  12 -13      11     696                                                         -71    1.96   -0.09  1.0000
  -2   9 -16     732     796                                                         767    0.37    0.07  1.0000
  -1   9 -14     957     680                                                         805    1.54   -0.18  1.0000
  -1   9  -4     246     286                                                          88    3.77    0.04  1.0000
  -1  10 -12    1806     637                                                        2408    3.92   -0.03  1.0000
  -1  10  -6    7115     474                                                        7293    0.63   -0.12  1.0000
   0   7  -4    1158     246                                                         808   -3.34    0.01  1.0000
   0   8 -13     343     614                                                         194   -2.73    0.27  1.0000
   1   1 -17     103     760                                                         115   -0.34   -0.01  1.0000
   1   3 -16    3592     750                                                        3337    1.29    0.08  1.0000
   1   6 -13     788     604                                                         610    2.02    0.03  1.0000
   1   7 -10      10     448                                                         133    5.19   -0.01  1.0000
   1   7  -9    7918     516                                                        5358   -9.41   -0.20  1.0000
   2  -3  -4     335     138                                                         -40  -10.92   -0.13  1.0000
   2   1 -15    5237     736                                                        4968    1.12    0.01  1.0000
   2   4 -12    1466     519                                                         632   -7.84   -0.01  1.0000
   2   4  -8       8     349                                                         168    9.42    0.07  1.0000
   3  -3 -12     220     472                                                         -24   -8.84   -0.09  1.0000
   3  -2 -12    1931     495                                                        2050    0.80   -0.01  1.0000
   3  -1  -9   21804     608                                                       25012    6.26    0.00  1.0000
  -4   2   5   95062     688                                                       96236    1.13   -0.06  1.0000
  -3  -6   4   10800     380                                                       13505    7.33    0.05  1.0000
  -2  10 -15     244     758                                                         267    0.43    0.05  1.0000
  -2  11 -13     207     653                                                         408   -3.47    0.02  1.0000
   0   3 -18    1878     844                                                        2161    1.88   -0.04  1.0000
   0   6 -16      62     770                                                         118   -1.78   -0.01  1.0000
   0   7 -15    5564     778                                                        5315    1.01    0.04  1.0000
   0   9 -10    1868     499                                                        1555   -2.25    0.12  1.0000
   0   9  -9   17102     660                                                       16561    1.24    0.17  1.0000
   1   2 -17    2652     851                                                        2857   -1.17    0.03  1.0000
   1   7 -11    2487     543                                                        2926    2.51    0.09  1.0000
   1   7  -8    2404     437                                                        3012   -3.49    0.09  1.0000
   2  -2 -16    4770     757                                                        5060   -1.24    0.07  1.0000
   2  -2  -4    5101     190                                                        5226    0.52   -0.04  1.0000
   2  -1 -16     824     716                                                        1075   -2.44    0.05  1.0000
   2   3 -14     155     643                                                         170    0.36    0.01  1.0000
   3  -5  -9     443     332                                                         375    1.02   -0.06  1.0000
   3  -3  -8     594     283                                                         123    7.93   -0.11  1.0000
   3  -2  -8   18776     494                                                       18417   -0.78   -0.08  1.0000
   3   0 -10     795     379                                                         233    8.49   -0.02  1.0000
  -6   2   7       2     255                                                         118   -5.86   -0.02  1.0000
  -3  12 -14      60     764                                                          93    1.14    0.04  1.0000
  -2  -8   2      48     233                                                          30    7.16    0.09  1.0000
  -1   7 -17     553     819                                                         503   -0.66    0.04  1.0000
  -1   8 -16     123     802                                                         163    1.21   -0.05  1.0000
  -1  10 -13      11     653                                                        -114    2.00   -0.06  1.0000
   0   5 -17       7     796                                                        -145    1.53    0.03  1.0000
   0   5  -2     490     160                                                          19  -15.79    0.03  1.0000
   0   8 -14     218     694                                                         139    1.83   -0.14  1.0000
   0   9 -11    4684     623                                                        6789   -8.32   -0.20  1.0000
   1   3  -3    7620     213                                                        4559   11.79   -0.09  1.0000
   1   4 -16     544     736                                                         574    0.38   -0.01  1.0000
   1   5 -15    2753     720                                                        2643    0.63    0.02  1.0000
   1   6 -14     857     659                                                        1089   -2.22   -0.06  1.0000
   1   7 -12       7     539                                                        -154   -1.52   -0.28  1.0000
   2  -4  -4     338     155                                                        2729  -20.19   -0.12  1.0000
   2   0 -16    1350     702                                                        1327    0.19   -0.02  1.0000
   2   2 -15    3455     691                                                        2977   -2.52    0.01  1.0000
   2   3  -6   13174     444                                                       16269    7.63   -0.16  1.0000
   2   4 -13     454     578                                                         843   -4.62    0.10  1.0000
   2   5 -10     714     437                                                         356   -4.73   -0.17  1.0000
   3  -4  -8    3917     296                                                        2860    5.43   -0.13  1.0000
   3  -3 -13    2720     560                                                        3417    3.76    0.01  1.0000
   3  -2 -13    1246     508                                                        1053    1.71   -0.04  1.0000
   3  -1 -13    1532     559                                                        2169    4.44    0.04  1.0000
   3  -1  -8     199     323                                                        2365  -20.59   -0.04  1.0000
   3   0 -12    3124     556                                                        5657  -11.54   -0.04  1.0000
   3   1 -11     433     468                                                         903    5.63    0.04  1.0000
   3   1 -10     835     400                                                        1110   -2.64   -0.04  1.0000
  -5   2   6   31917     476                                                       31917    0.00   -0.03  1.0000
  -3   1   4  105522     683                                                      111116   -5.07    0.04  1.0000
  -2  11 -14     681     739                                                         567   -1.37    0.03  1.0000
  -2  12 -11    1700     635                                                        1735    0.25   -0.02  1.0000
  -1   9 -15       6     745                                                          -4   -1.47    0.05  1.0000
   0   4 -18     516     825                                                         540   -0.30   -0.03  1.0000
   0   8  -5    1551     312                                                        1136   -3.39    0.00  1.0000
   0   9 -12     732     581                                                         734    0.02   -0.11  1.0000
   0   9  -7     272     389                                                         365   -1.60    0.12  1.0000
   1   0 -18      83     779                                                          51    1.18    0.01  1.0000
   1   3 -17     347     789                                                         349    0.03   -0.08  1.0000
   1   7  -7     498     364                                                         508    0.13    0.09  1.0000
   2  -1  -4   90693     575                                                       77700  -13.36   -0.08  1.0000
   2   1 -16    1225     727                                                        1526    2.43   -0.01  1.0000
   2   2  -5    4208     299                                                        7009  -11.24    0.12  1.0000
   2   5 -12     498     562                                                         526   -0.37    0.03  1.0000
   2   5 -11    1619     496                                                        1495   -0.93   -0.05  1.0000
   2   5  -9    2354     424                                                        1756    3.95    0.03  1.0000
   3  -5  -8       4     287                                                         236  -10.16   -0.04  1.0000
   3   0  -8    8684     399                                                        7261   -4.77    0.03  1.0000
   3   1 -12     205     492                                                         533   -5.23    0.00  1.0000
   3   1  -9   22742     650                                                       26019    6.26    0.04  1.0000
  -5   5   5     983     182                                                         870   -1.12    0.07  1.0000
  -2  -3   3    7918     312                                                       14929   19.80    0.08  1.0000
  -2  -1   3   38263     394                                                       36744    2.34    0.12  1.0000
  -1  10 -14     415     735                                                         504    1.23    0.15  1.0000
  -1  10  -5      78     349                                                        -141    5.26    0.03  1.0000
  -1  11 -11    3117     641                                                        3391    1.44   -0.07  1.0000
  -1  11 -10    5320     598                                                        5507   -0.76    0.00  1.0000
  -1  11  -9     490     485                                                        1197   -7.44   -0.01  1.0000
  -1  11  -8   10224     585                                                        9645    1.73    0.07  1.0000
   0   6 -17     480     860                                                         420   -0.85    0.03  1.0000
   0   7 -16     138     768                                                         207    1.56   -0.09  1.0000
   1   1 -18    2585     847                                                        2665   -0.47    0.02  1.0000
   1   5 -16   12682     954                                                       11625    2.86   -0.06  1.0000
   1   7 -13    1058     612                                                         891    1.59   -0.06  1.0000
   2   3 -15     782     675                                                         709    0.80    0.07  1.0000
   2   4 -14    1690     655                                                        1456   -1.76    0.01  1.0000
   3  -3 -14    8512     692                                                        8450    0.20    0.03  1.0000
   3  -2 -14     236     580                                                         232   -0.09    0.00  1.0000
   3  -1 -14    5119     672                                                        6050   -3.72    0.05  1.0000
  -2  -2   3  108753     648                                                       94750  -13.10    0.09  1.0000
  -1   5   0     281     107                                                          85  -13.25   -0.13  1.0000
  -1   9 -16      76     845                                                         111    1.27    0.06  1.0000
  -1  11 -12       0     621                                                        -127   -0.37    0.00  1.0000
   0   8 -15     297     752                                                         413   -1.84   -0.02  1.0000
   1   2 -18     532     815                                                         435   -1.32    0.08  1.0000
   1   6 -15     188     688                                                         294   -2.11    0.08  1.0000
   1   6  -5     670     292                                                         683   -0.16    0.07  1.0000
   1   8 -11     376     553                                                        1005    7.35    0.01  1.0000
   1   8 -10    3164     553                                                        3875    3.58   -0.01  1.0000
   2  -1 -17    1384     721                                                        1312    0.59   -0.01  1.0000
   2   0  -4  200592    1030                                                      230728  -19.36   -0.06  1.0000
   2   2 -16    5003     787                                                        5301   -1.24    0.02  1.0000
   2   5 -13    3217     633                                                        3143   -0.39   -0.01  1.0000
   3  -3  -7     944     238                                                         442    6.03    0.07  1.0000
   3   0 -14    1086     576                                                         462   -6.91    0.02  1.0000
   3   1 -13    1664     557                                                        2324    4.43    0.01  1.0000
   3   1  -8     198     354                                                        2359   20.58   -0.01  1.0000
   3   2 -12    1536     523                                                        1642    0.79   -0.03  1.0000
   3   2 -11    1124     451                                                         506   -6.66    0.04  1.0000
   3   2 -10    3275     414                                                         958  -15.85   -0.05  1.0000
  -4   1   5    4845     203                                                        1202   20.87   -0.09  1.0000
  -2  11 -15     622     802                                                         639   -0.20   -0.09  1.0000
  -2  12 -13     101     695                                                         149    1.32    0.00  1.0000
  -1  11  -7    2629     477                                                        4056   -7.40    0.07  1.0000
   0   9  -6   15947     528                                                       14733    2.92    0.10  1.0000
   1   5  -4    2846     237                                                        2031    4.97   -0.09  1.0000
   1   8 -12     390     547                                                         198   -3.38    0.21  1.0000
   1   8  -9    3228     482                                                        3564    1.72    0.08  1.0000
   2   4 -15     768     676                                                         621   -2.34   -0.06  1.0000
   2   6 -11    1442     497                                                         806   -5.72    0.06  1.0000
   2   6 -10    1645     461                                                        1216   -3.42    0.13  1.0000
   3  -2 -15     598     639                                                         462    1.77    0.01  1.0000
   3   2 -13     554     540                                                         429   -1.69   -0.06  1.0000
   3   2  -9     250     363                                                         183   -1.39    0.05  1.0000
  -5   1   6   81472     702                                                       71346   10.93    0.05  1.0000
  -3   0   4 1090176    2101                                                      970568  -35.14    0.07  1.0000
  -1   8  -2   66162     641                                                       67999    2.12   -0.03  1.0000
  -1  10 -15     252     782                                                         291   -0.71    0.15  1.0000
  -1  11 -13    1026     633                                                         636   -4.06   -0.02  1.0000
   0   7 -17    2758     867                                                        2873   -0.65    0.05  1.0000
   0  10 -11     503     541                                                         739   -2.85    0.19  1.0000
   0  10 -10    1375     502                                                         834    4.90   -0.01  1.0000
   0  10  -9     645     449                                                         348   -4.07   -0.17  1.0000
   1   3 -18    2947     886                                                        2605    1.94   -0.03  1.0000
   1   6 -16    1705     808                                                        1909   -1.43    0.04  1.0000
   1   7  -6    1282     338                                                        2264   -7.03   -0.09  1.0000
   1   8  -8    2687     413                                                        1680    6.47   -0.01  1.0000
   2   1 -17    2137     781                                                        2043    0.62   -0.05  1.0000
   2   3 -16      38     690                                                          64    1.08    0.08  1.0000
   2   4  -6     119     265                                                         -62   -6.51   -0.07  1.0000
   2   5 -14      57     624                                                         -91    4.50   -0.07  1.0000
   2   6 -12      65     538                                                        -209    4.80    0.06  1.0000
   2   6  -9    1093     427                                                        1450    3.00    0.08  1.0000
   3   3 -12     219     498                                                         -92    8.82   -0.05  1.0000
   3   3 -11     633     478                                                         782    1.68   -0.02  1.0000
  -1  -6   1     277     166                                                        1332  -11.89    0.00  1.0000
  -1   9  -3    3422     278                                                        1344  -13.05    0.04  1.0000
   0  10 -12     435     582                                                         186    4.39   -0.04  1.0000
   0  10  -8   12494     585                                                       10896    4.41   -0.07  1.0000
   1   5 -17     423     824                                                         512    1.23    0.01  1.0000
   1   7 -15     156     690                                                         190    0.78    0.07  1.0000
   1   8 -13      56     610                                                         126   -2.21    0.29  1.0000
   2   2 -17     899     793                                                         796   -1.06    0.03  1.0000
   2   3  -5    7455     314                                                        6695    2.69   -0.07  1.0000
   2   6 -13     286     606                                                         375    1.47    0.05  1.0000
   3  -5  -7   14265     426                                                       19915  -12.93    0.06  1.0000
   3   2 -14       0     588                                                        -102   -0.11   -0.06  1.0000
   3   3 -13    3168     612                                                        3920    3.77    0.03  1.0000
  -5   0   6    5493     360                                                        9748  -14.70    0.03  1.0000
  -4  -4   5    2042     284                                                        2107   -0.42   -0.06  1.0000
  -3  -3   4   13582     402                                                       19729   14.26   -0.15  1.0000
  -3  -1   4  109450     781                                                      115156    5.08    0.02  1.0000
  -2  -7   2     134     225                                                         188    3.37   -0.30  1.0000
  -1  11 -14     734     745                                                         671   -0.71    0.01  1.0000
   0   8  -4     140     284                                                         444   -7.12   -0.06  1.0000
   0   9 -15     121     755                                                         191   -1.68   -0.03  1.0000
   0  10 -13       4     637                                                           4    2.37   -0.03  1.0000
   1   4 -18     476     850                                                         499    0.32   -0.04  1.0000
   1   8 -14     734     671                                                         636    1.12   -0.03  1.0000
   2   0 -18     977     831                                                         939    0.37    0.00  1.0000
   2   1  -4   96403     666                                                       82996   13.35   -0.02  1.0000
   3  -1 -16     420     715                                                         292   -2.03    0.05  1.0000
   3   1  -7   93634     960                                                       95226    1.54   -0.01  1.0000
   3   3  -9    5784     436                                                        4183   -6.79   -0.03  1.0000
  -4  -3   5      47     243                                                         -79    4.07   -0.10  1.0000
  -3  -2   4     192     201                                                         551   -5.90    0.01  1.0000
  -1  10  -4    1382     350                                                        2405    7.08    0.05  1.0000
  -1  12 -11     124     596                                                          80    1.34   -0.01  1.0000
  -1  12 -10     777     572                                                         479    3.57    0.09  1.0000
   0   8 -17     367     878                                                         467   -1.47    0.02  1.0000
   0  10  -7   11140     531                                                        9936    3.50   -0.03  1.0000
   1   4  -3   53690     514                                                       46912   -9.02   -0.09  1.0000
   1   6 -17    5779     930                                                        5845   -0.26    0.01  1.0000
   1   7 -16     298     788                                                         233    1.27   -0.06  1.0000
   1   9 -11     704     528                                                        1236   -5.14   -0.35  1.0000
   1   9 -10    6294     587                                                        5335   -3.76    0.04  1.0000
   2   1 -18      64     854                                                          75    0.41    0.03  1.0000
   2   3 -17    2373     827                                                        2306    0.41   -0.07  1.0000
   2   6 -14    3326     686                                                        3260   -0.33   -0.12  1.0000
   2   7 -11     808     541                                                         817    0.09    0.03  1.0000
   3   0 -16    5169     744                                                        4826   -1.45   -0.01  1.0000
   3   2 -15     228     652                                                         148   -1.76    0.05  1.0000
   3   3 -14    8827     750                                                        8764   -0.20   -0.03  1.0000
   3   4 -12     386     537                                                         886   -6.03   -0.05  1.0000
   3   4 -11    2213     518                                                        2589    2.29    0.10  1.0000
   3   4 -10       1     431                                                         338   11.56    0.05  1.0000
  -5  -1   6   80930     761                                                       70841  -10.93    0.02  1.0000
  -4  -2   5  100126     853                                                      101336   -1.14   -0.03  1.0000
  -4  -1   5    4966     244                                                        1258   20.90    0.01  1.0000
  -1  11 -15       1     773                                                        -125   -0.63   -0.04  1.0000
  -1  12 -12     148     623                                                         246    2.11    0.13  1.0000
   0   9 -16    4502     894                                                        4137    1.66    0.05  1.0000
   0   9  -5     369     314                                                         109   -5.44    0.01  1.0000
   0  10 -14     436     678                                                         480    1.37    0.10  1.0000
   1   5 -18     599     883                                                         660   -0.74    0.06  1.0000
   1   8 -15     308     706                                                         388   -1.31    0.00  1.0000
   1   9 -12       8     572                                                        -232   -1.66   -0.11  1.0000
   1   9  -9     781     481                                                        1111    3.21    0.19  1.0000
   2   2 -18     395     867                                                         542   -2.09    0.10  1.0000
   2   5 -16     211     732                                                         379    2.97   -0.05  1.0000
   2   7 -12    1242     570                                                        1217    0.21   -0.33  1.0000
   3   1 -16      69     700                                                          24    2.02   -0.06  1.0000
   3   3  -8     260     345                                                           8   -7.94   -0.08  1.0000
   3   4 -13   13560     767                                                       12566   -2.60    0.10  1.0000
  -1  12 -13     312     714                                                         282   -0.52    0.11  1.0000
   0  11 -11    6989     682                                                        6747    0.87   -0.02  1.0000
   0  11 -10     329     545                                                         318    0.19   -0.08  1.0000
   2   4 -17     887     822                                                         664   -2.40   -0.04  1.0000
   2   5  -6   15791     524                                                       19990    9.38    0.01  1.0000
   2   6 -15      10     685                                                        -776   -1.88    0.06  1.0000
   2   6  -7    2322     356                                                        1560    5.19    0.01  1.0000
   3  -3  -6    1646     214                                                         739   -8.03   -0.06  1.0000
   3  -1 -17    5375     840                                                        5732    1.43    0.00  1.0000
   3   2 -16    6736     842                                                        6366   -1.36    0.00  1.0000
   3   3 -15    2203     714                                                        2336    0.83    0.07  1.0000
   3   4 -14     150     633                                                         271   -2.51    0.05  1.0000
   4  -2 -12    1162     497                                                        1609   -3.59   -0.03  1.0000
   4  -2 -11    2085     462                                                        2546    2.87   -0.04  1.0000
   4  -1 -12     210     489                                                        -174    8.65    0.03  1.0000
   0  10 -15     621     779                                                         775   -1.76    0.21  1.0000
   0  11 -12     333     596                                                         283    0.87   -0.07  1.0000
   0  11  -9    3890     596                                                        6142   -9.54   -0.01  1.0000
   1   6  -4      96     244                                                          22    3.51    0.08  1.0000
   1   7 -17     481     865                                                         458   -0.31    0.03  1.0000
   1   7  -5    4266     321                                                        2861    7.05    0.00  1.0000
   1   9  -8    8308     543                                                        8206   -0.34    0.01  1.0000
   2   3 -18    1345     890                                                        1540    1.54   -0.02  1.0000
   2   4  -5    2464     265                                                        1404   -7.28   -0.01  1.0000
   2   7 -14     685     687                                                         893   -2.22    0.09  1.0000
   3   0  -6   27165     427                                                       16872  -20.84   -0.07  1.0000
   3   5 -12     780     547                                                         477   -3.67    0.03  1.0000
   3   5 -11     525     497                                                         462    0.86   -0.03  1.0000
   4  -3 -13    1913     540                                                        1399    3.77    0.07  1.0000
   4  -3 -12     259     482                                                         792   -7.38   -0.03  1.0000
   4  -3 -11     598     441                                                         498    1.28   -0.06  1.0000
   4  -2 -13     494     543                                                         484   -0.13   -0.06  1.0000
   4  -1 -13       0     534                                                          79    5.20    0.03  1.0000
   4   0 -12   10398     614                                                        7361   -9.64   -0.05  1.0000
   0  10  -6    2581     406                                                        2132    2.77   -0.12  1.0000
   0  11 -13    2474     689                                                        3007   -3.04   -0.08  1.0000
   1   2  -2  106263     506                                                       77246   28.65    0.11  1.0000
   1   8  -6    2027     348                                                        1784    1.66   -0.11  1.0000
   2   2  -4    4510     247                                                        4630    0.53    0.06  1.0000
   2   5 -17    3535     921                                                        3645    0.55    0.00  1.0000
   3   1 -17    5734     842                                                        6107    1.45   -0.07  1.0000
   3   3 -16    5097     822                                                        5097    0.00    0.07  1.0000
   3   4 -15    3247     757                                                        2998   -1.33   -0.03  1.0000
   3   5 -13    1561     607                                                        1767   -1.51    0.01  1.0000
   3   5 -10    2753     489                                                        2339   -2.45   -0.17  1.0000
   4  -3 -10     457     378                                                         490    0.63    0.02  1.0000
   4  -2 -14    1827     618                                                        1923    0.66   -0.02  1.0000
   4  -2 -10    1152     422                                                        4239  -18.59   -0.03  1.0000
   4  -1 -14    3546     641                                                        3263   -1.45    0.01  1.0000
   4  -1 -10     298     375                                                         401   -1.66   -0.05  1.0000
   4   1 -12     210     515                                                        -100   -8.63    0.01  1.0000
   0  10 -16       2     844                                                        -233    0.85   -0.02  1.0000
   1   9 -15      66     781                                                          39   -1.11   -0.08  1.0000
   2   4 -18       2     874                                                        -190    0.87   -0.04  1.0000
   2   7 -15    3683     769                                                        3788    0.51    0.09  1.0000
   2   8 -12     475     571                                                         223   -4.19    0.18  1.0000
   2   8 -11     371     523                                                          20    8.81    0.15  1.0000
   3   2 -17     274     789                                                         249   -0.46    0.03  1.0000
   3   3  -7     514     323                                                         166    6.01   -0.01  1.0000
   3   4  -8    3454     393                                                        2468    5.42    0.02  1.0000
   3   5 -14     881     661                                                        1239    3.31   -0.03  1.0000
   4   0 -14    3532     613                                                        2086   -8.20    0.04  1.0000
   4   0 -10    2941     447                                                        4028    5.51   -0.01  1.0000
   4   1 -13       4     540                                                         115    5.18   -0.01  1.0000
   4   1 -11     147     455                                                         698    8.55    0.07  1.0000
  -8  13 -10      29     727                                                          67    1.65    0.03  1.0000
  -7  12 -11     429     747                                                         643   -2.77   -0.08  1.0000
  -7  13  -7     626     548                                                         775   -1.72    0.15  1.0000
  -7  13  -6     708     541                                                         494    2.61    0.15  1.0000
  -7  13  -5      24     502                                                         -15    2.92    0.10  1.0000
  -6  12  -9    7639     716                                                        8595   -3.17    0.00  1.0000
  -6  12  -4       8     436                                                         -85   -1.71   -0.07  1.0000
  -4   8 -14     836     733                                                         868    0.35   -0.20  1.0000
  -4  10 -10     925     575                                                         841   -0.85    0.05  1.0000
  -3   5 -16     983     733                                                         812   -1.71   -0.03  1.0000
  -3   6 -15     553     718                                                         678    1.51    0.00  1.0000
  -3   9 -10     748     531                                                         917    1.75    0.15  1.0000
  -2  -2   4    4346     216                                                        4465    0.53   -0.06  1.0000
  -2   6  -1   59134     652                                                       73967  -17.17    0.08  1.0000
  -2   7 -12    1366     583                                                         923   -3.92    0.16  1.0000
  -2   8  -9     628     481                                                         976    3.70   -0.11  1.0000
  -1  -6   3    1119     261                                                        1477   -2.99    0.11  1.0000
  -1   3 -15    1422     668                                                        1484   -0.48    0.06  1.0000
  -1   4 -14    1512     641                                                        1322    1.50   -0.08  1.0000
  -1   5 -13     595     568                                                         788    2.20   -0.06  1.0000
  -1   6 -11       7     478                                                         -78   -1.61   -0.02  1.0000
  -1   6  -4   13316     423                                                       13115    0.52    0.11  1.0000
   0   2 -14     441     580                                                         428    0.18    0.01  1.0000
   1   3  -9    1643     403                                                        3505  -11.13   -0.03  1.0000
   1   3  -8    6935     430                                                        7384   -1.59   -0.03  1.0000
   1   3  -7    1886     315                                                        1964    0.53    0.02  1.0000
  -9  14  -8      16     674                                                          24    0.51    0.01  1.0000
  -7  11 -13     125     727                                                         145    0.52   -0.06  1.0000
  -6  12  -8      38     543                                                         137   -3.35   -0.09  1.0000
  -5   8 -15     461     761                                                         441    0.29   -0.02  1.0000
  -5   8   2    2109     222                                                        2277    1.07    0.15  1.0000
  -5  10 -12     381     654                                                         554   -2.39    0.06  1.0000
  -5  10  -1   36176     647                                                       36402    0.35    0.03  1.0000
  -5  11  -9    1167     559                                                         456    7.64    0.08  1.0000
  -5  11  -4    1918     426                                                        1508   -2.97   -0.05  1.0000
  -4   6 -16     185     735                                                         188    0.16   -0.04  1.0000
  -4   7 -15    1710     756                                                        1640   -0.52    0.07  1.0000
  -4   9 -12       9     621                                                        -282    1.75    0.04  1.0000
  -4  10  -4    1803     372                                                        1096   -5.58   -0.02  1.0000
  -3   8 -12    2890     642                                                        2620    1.53    0.12  1.0000
  -3   9  -9    2031     522                                                        2078   -0.31    0.08  1.0000
  -2   4   1    9512     180                                                       10436    2.77    0.15  1.0000
  -2   8  -8      16     425                                                        -237    2.38   -0.05  1.0000
  -2   8  -7     798     405                                                         423   -4.58   -0.10  1.0000
  -2   8  -6     692     372                                                         852    1.72    0.07  1.0000
  -1  -7   3    7975     382                                                       11840   11.64    0.01  1.0000
  -1  -5   3    2964     263                                                        4011   -5.30    0.06  1.0000
  -1   4  -1  178795     931                                                      224016   30.09   -0.21  1.0000
   0  -9   1   35111     569                                                       36147   -1.64   -0.05  1.0000
   0   5  -8     246     367                                                         450    3.30    0.06  1.0000
   0   5  -7     600     327                                                         334    3.74   -0.04  1.0000
   1   2 -11     726     452                                                        1447   -6.67    0.11  1.0000
   2   0  -8     858     253                                                         199   10.15    0.05  1.0000
  -9  14  -7     222     632                                                         203   -0.43   -0.33  1.0000
  -8  13  -9    1291     714                                                        1186   -0.89   -0.14  1.0000
  -6  10 -13      52     744                                                         113   -2.06    0.04  1.0000
  -6  11 -11     297     642                                                         252   -0.81   -0.01  1.0000
  -6  12  -7    6104     601                                                        5418    2.70   -0.06  1.0000
  -6  12  -6    9216     632                                                        9710   -1.51    0.00  1.0000
  -6  12  -5     731     451                                                         874   -1.50   -0.13  1.0000
  -5  11  -8     361     506                                                         380    0.28    0.07  1.0000
  -4  10  -9    4006     603                                                        5018   -4.49   -0.15  1.0000
  -3   8  -2  123959    1038                                                      126592   -2.22   -0.08  1.0000
  -3   9  -8     707     466                                                         885   -1.89    0.09  1.0000
  -3   9  -5     980     362                                                         440    6.33    0.05  1.0000
  -2   5   0   29485     427                                                       43513  -22.00   -0.20  1.0000
  -2   6 -13   10932     754                                                       10502    1.24    0.03  1.0000
  -2   7 -11    1792     587                                                        2442    4.22    0.00  1.0000
  -2   7  -3    7267     371                                                        8501    4.15   -0.07  1.0000
  -1  -4   3   52098     522                                                       45422   -9.02    0.09  1.0000
  -1   6 -10    5139     557                                                        6177    4.12    0.06  1.0000
   0   4 -11     326     462                                                         293    0.57    0.05  1.0000
   0   4  -4     139     199                                                         163  -14.43   -0.04  1.0000
   1   1 -12     294     463                                                         185    2.11   -0.03  1.0000
 -10  14  -9     296     751                                                         236    1.10    0.06  1.0000
  -7  12 -10    3439     721                                                        3341    0.50    0.06  1.0000
  -5   1   7   93880     695                                                       90836    2.99    0.07  1.0000
  -5   9 -13       8     723                                                        -482    1.64    0.08  1.0000
  -5  10 -11    1612     651                                                        2187    3.96   -0.09  1.0000
  -5  11  -7    2492     509                                                        1882    3.90   -0.08  1.0000
  -4  10  -8      85     488                                                         166   -3.37   -0.03  1.0000
  -4  10  -7    1677     497                                                        1503   -1.30    0.00  1.0000
  -4  10  -6      20     445                                                         248   -9.03   -0.03  1.0000
  -4  10  -5     116     388                                                         379    5.23   -0.02  1.0000
  -3   4 -16     351     754                                                         291    1.01   -0.02  1.0000
  -3   7 -13     381     628                                                         591   -2.91    0.11  1.0000
  -3   9  -7     195     439                                                         749    8.10   -0.01  1.0000
  -3   9  -6     186     394                                                         152    0.78   -0.02  1.0000
  -2   4 -15    3266     700                                                        3117    0.79   -0.02  1.0000
  -2   5 -14      59     611                                                          31   -1.49    0.02  1.0000
  -1   5 -12     280     530                                                         609    4.76   -0.09  1.0000
   1   2  -5     377     194                                                          19   -9.29    0.05  1.0000
   2  -1 -10     146     347                                                        -106    7.20   -0.08  1.0000
   2  -1  -6     639     178                                                         297   -4.83   -0.10  1.0000
  -8  13  -8    2578     662                                                        2924    1.96    0.16  1.0000
  -6   9 -14     574     776                                                         666   -1.12    0.07  1.0000
  -4   8   0   22326     415                                                       19870   -5.04   -0.07  1.0000
  -4   9 -11     125     585                                                         112   -1.46   -0.21  1.0000
  -3   5 -15     931     702                                                         938    0.07    0.10  1.0000
  -3   6 -14     334     631                                                         263   -1.23   -0.02  1.0000
  -3   8 -11     922     563                                                         427   -5.79   -0.03  1.0000
  -1   3 -14    2822     659                                                        3228   -2.20   -0.07  1.0000
  -1   4 -13     305     543                                                         298   -0.13    0.06  1.0000
  -1   6  -9     778     438                                                         274   -7.12   -0.22  1.0000
  -1   6  -5    4043     363                                                        4786    3.34    0.08  1.0000
   0   3 -12    2954     522                                                        2660   -1.66    0.00  1.0000
   0   4 -10    1032     458                                                        1036    0.04   -0.07  1.0000
   1   2 -10    2389     404                                                        2264    0.77   -0.02  1.0000
  -9  13 -10     531     731                                                         515    0.21    0.01  1.0000
  -8  12 -11     782     741                                                         668   -1.27   -0.05  1.0000
  -8  13  -7     146     583                                                         337   -3.77    0.04  1.0000
  -7  12  -9     497     614                                                         218   -4.50   -0.07  1.0000
  -6  10 -12      11     726                                                        -130   -2.00    0.07  1.0000
  -6  11 -10    4472     683                                                        4240    1.05    0.01  1.0000
  -5   7 -15    2280     786                                                        2406   -0.78    0.04  1.0000
  -5   8 -14      18     723                                                          18   -0.01   -0.14  1.0000
  -4   5 -16     637     754                                                         805   -1.87   -0.01  1.0000
  -4   6 -15       6     702                                                        -360    1.52   -0.03  1.0000
  -4   7 -14     277     679                                                         295    0.31    0.00  1.0000
  -4   9  -2    2124     322                                                        1893    1.54    0.03  1.0000
  -2   6 -12      15     552                                                        -225    2.27   -0.12  1.0000
  -2   7 -10     521     506                                                        1001    5.26    0.00  1.0000
  -1   6  -6   32413     630                                                       27129   -9.14   -0.08  1.0000
   0   2 -13     345     510                                                         367   -0.48   -0.09  1.0000
   2  -2  -5    4278     200                                                        7096   11.24    0.13  1.0000
   2  -1  -9    1326     334                                                        1274    0.43   -0.02  1.0000
   2  -1  -7   32693     512                                                       35392   -4.36    0.04  1.0000
  -8  13  -6    4678     658                                                        5015    1.44    0.15  1.0000
  -8  13  -5     119     537                                                         147    0.71    0.11  1.0000
  -7  10 -13    3461     816                                                        3895   -2.14    0.02  1.0000
  -6  11  -2     900     380                                                         670    2.46    0.01  1.0000
  -5   9 -12    4401     757                                                        4672    1.20    0.04  1.0000
  -5  10 -10      77     591                                                          38   -1.55    0.09  1.0000
  -4   9 -10    4378     619                                                        3988    1.80    0.10  1.0000
  -3   7 -12      45     624                                                          -1   -4.01    0.18  1.0000
  -3   8 -10    2571     577                                                        3122   -3.09    0.01  1.0000
  -3   8  -3    4409     342                                                        2697   -8.63   -0.02  1.0000
  -2  -1   4   93242     587                                                       80065   13.35    0.02  1.0000
  -2   3 -15    1111     684                                                        1009   -0.93    0.01  1.0000
  -2   7  -4       7     296                                                          73   -4.38   -0.07  1.0000
  -1  -3   3    7773     214                                                        4677   11.79    0.09  1.0000
  -1   5 -11    1860     506                                                        1151   -5.50    0.10  1.0000
  -1   5  -3    3087     238                                                        1979   -6.60    0.01  1.0000
   0   4  -9    7714     500                                                        7885    0.58   -0.10  1.0000
   1   1 -11     677     423                                                         291   -5.34    0.01  1.0000
   1   2  -9    1788     382                                                        2802   -6.36   -0.04  1.0000
   1   2  -6     174     241                                                        1069   11.65   -0.02  1.0000
   2  -1  -8    8167     426                                                       15863  -21.22    0.03  1.0000
 -10  14  -7      10     663                                                        -105    1.89   -0.16  1.0000
  -9  13  -9     169     704                                                         166    0.06   -0.08  1.0000
  -8  12 -10     566     700                                                         693    1.51    0.06  1.0000
  -7  11 -11     651     740                                                         889   -2.57   -0.04  1.0000
  -7  12  -8     261     569                                                         192   -1.38   -0.09  1.0000
  -7  12  -3    5533     537                                                        7471   -7.19   -0.03  1.0000
  -6  11  -9      19     585                                                          40    6.35    0.12  1.0000
  -5   9   0   61566     708                                                       57248   -5.28   -0.09  1.0000
  -4   8 -12      96     630                                                         146    2.48    0.13  1.0000
  -2   4 -14     144     650                                                         253    2.33   -0.04  1.0000
  -2   5 -13     326     586                                                         265    1.19   -0.07  1.0000
  -2   7  -9    1337     469                                                        1093   -2.09    0.00  1.0000
   0   3  -3   32389     420                                                       30791    2.68   -0.11  1.0000
   1   1  -4    5370     255                                                        9725   15.11   -0.01  1.0000
   1   2  -8    7119     423                                                        8722   -5.38    0.04  1.0000
   1   2  -7   10198     416                                                       11222   -2.95   -0.04  1.0000
  -9  12 -11       0     791                                                        -169    0.17   -0.02  1.0000
  -8  11 -12    5242     840                                                        5474    0.95   -0.02  1.0000
  -7  12  -7     366     527                                                         465    1.45   -0.03  1.0000
  -7  12  -4     655     476                                                         781    1.40   -0.11  1.0000
  -6   9 -13     292     727                                                         269    0.40    0.10  1.0000
  -6  10 -11     550     680                                                         351    2.81    0.02  1.0000
  -6  11  -8     247     577                                                         224    0.44    0.10  1.0000
  -6  11  -3   12284     558                                                       12104    0.48    0.08  1.0000
  -5   8 -13      21     698                                                        -124    2.70   -0.19  1.0000
  -5  10  -9    4113     606                                                        3596   -2.48   -0.14  1.0000
  -4  -2   7   66874     735                                                       67981   -1.27   -0.03  1.0000
  -4   1   6    6895     250                                                        8669    6.01    0.08  1.0000
  -4   4 -16     248     782                                                         279    0.57    0.03  1.0000
  -4   9  -9     588     518                                                         534   -0.71    0.06  1.0000
  -3  -3   6     757     237                                                         200    8.02    0.12  1.0000
  -3   4 -15    8977     838                                                        9387    1.28   -0.01  1.0000
  -3   6 -13    1079     635                                                        1133    0.48    0.06  1.0000
  -3   7  -1   59920     640                                                       56603    4.10    0.12  1.0000
  -3   8  -9    1849     512                                                        1244    4.62   -0.12  1.0000
  -2   6 -11    2323     556                                                        2087    1.51   -0.10  1.0000
  -2   7  -8     710     432                                                         224    6.96    0.30  1.0000
  -2   7  -5    2690     355                                                        2117    3.49    0.06  1.0000
  -1   0   2     533      80                                                         786    3.01   -0.03  1.0000
  -1   2 -14    2359     633                                                        2333    0.16    0.03  1.0000
  -1   4 -12       4     522                                                          59   -3.41    0.01  1.0000
  -1   5 -10   20205     708                                                       16823   -7.42    0.17  1.0000
   0   1 -13      87     523                                                         133   -3.30    0.06  1.0000
   0   2 -12     508     519                                                        1554   10.13   -0.08  1.0000
   0   4  -8    2420     419                                                        4870   12.28    0.09  1.0000
   0   4  -7    6107     380                                                        4035   -8.72    0.00  1.0000
   0   4  -6      94     267                                                         -45   -5.79   -0.01  1.0000
 -11  14  -8       0     767                                                         -50   -0.41    0.00  1.0000
  -9  13  -8     755     659                                                         669    0.96    0.12  1.0000
  -7  12  -6     718     508                                                         797    0.85    0.01  1.0000
  -7  12  -5    2055     500                                                        2178   -0.79   -0.18  1.0000
  -6   8 -14    1231     794                                                        1258   -0.22   -0.07  1.0000
  -5  10  -3    8397     513                                                       10976    7.84   -0.01  1.0000
  -4   3   5     173     115                                                          42    4.08    0.06  1.0000
  -4   5 -15       0     732                                                         -81   -0.20    0.07  1.0000
  -4   7 -13     171     637                                                         307   -2.69    0.01  1.0000
  -4   9  -3    2192     346                                                        2400    1.29    0.05  1.0000
  -3   5 -14    4294     707                                                        3725   -2.68    0.03  1.0000
  -3   8  -4     872     352                                                        1014   -1.38   -0.10  1.0000
  -2   6  -2   21937     496                                                       31279   17.14    0.10  1.0000
  -2   7  -6    5798     438                                                        5211   -2.36   -0.13  1.0000
  -1   3 -13    1166     561                                                        1376   -1.77    0.07  1.0000
   2  -2  -9    5414     360                                                        4197    5.25    0.03  1.0000
  -9  13  -7      27     621                                                         136   -4.29   -0.05  1.0000
  -8  10 -13    5017     847                                                        4637   -1.63    0.00  1.0000
  -8  12  -9    3445     671                                                        2675   -4.16   -0.11  1.0000
  -7  10 -12     703     743                                                         615   -1.03    0.07  1.0000
  -6  11  -7     588     507                                                         341    3.45   -0.11  1.0000
  -6  11  -6    7714     613                                                        7275    1.51    0.12  1.0000
  -6  11  -4     664     436                                                         583   -0.97    0.01  1.0000
  -5   6 -15    1180     769                                                        1076    0.93   -0.04  1.0000
  -5   7 -14     487     724                                                         453    0.47    0.00  1.0000
  -5   9 -11    3174     665                                                        3432    1.34   -0.29  1.0000
  -4   6 -14       0     637                                                        -155    0.15   -0.01  1.0000
  -4   7   1     194     192                                                        1018  -10.84   -0.03  1.0000
  -4   8 -11     294     583                                                          38   -6.55    0.00  1.0000
  -4   9  -8     603     497                                                         887   -3.12    0.07  1.0000
  -3   7 -11    7636     658                                                        6972    2.32   -0.03  1.0000
  -3   8  -8    2057     485                                                        2182   -0.81   -0.03  1.0000
  -2   5 -12    5005     637                                                        4006    4.46   -0.12  1.0000
   0  -7   2    2530     278                                                        4232    8.80   -0.16  1.0000
   0  -6   2   42654     531                                                       40914    2.54   -0.12  1.0000
   0   3 -10     130     434                                                        1299   14.74    0.01  1.0000
   1  -7   0   10198     314                                                       13328    8.62   -0.05  1.0000
   1  -6   0    1192     177                                                         746   -4.32    0.18  1.0000
   2  -2  -6    8646     278                                                       11485    8.46   -0.04  1.0000
 -10  13  -9       3     736                                                        -143    0.96   -0.02  1.0000
  -9  12 -10       7     712                                                        -334    1.56    0.03  1.0000
  -9  13  -6     562     615                                                         590   -0.36    0.10  1.0000
  -8  11 -11     291     757                                                         521   -3.44   -0.07  1.0000
  -6   9 -12     800     668                                                         741    0.63    0.01  1.0000
  -6  11  -5    8820     578                                                        9531   -2.21    0.09  1.0000
  -5  -1   8    1030     269                                                         402    7.21   -0.02  1.0000
  -5  10  -7    1049     498                                                        1240   -1.69    0.00  1.0000
  -5  10  -4    3906     420                                                        2805   -5.68   -0.09  1.0000
  -4   9  -4      67     341                                                          47    0.94    0.15  1.0000
  -3   8  -7    4616     492                                                        4779   -0.71   -0.06  1.0000
  -3   8  -6     538     393                                                         436    1.38    0.09  1.0000
  -3   8  -5    1026     373                                                        1529   -4.22    0.03  1.0000
  -2  -4   5    2374     257                                                        1337   -7.28    0.01  1.0000
  -2   3 -14    1582     677                                                        1981   -2.82   -0.13  1.0000
  -2   4 -13      17     591                                                        -363    2.43    0.06  1.0000
  -2   6 -10    1643     538                                                        2696    6.79   -0.01  1.0000
  -1   5  -9    8501     566                                                       10003    4.66    0.03  1.0000
  -1   5  -4   11922     401                                                       12899    2.62   -0.06  1.0000
   0  -8   2   53741     645                                                       50177    4.66    0.06  1.0000
   0   2  -2    7603     340                                                       31003   53.02    0.13  1.0000
   1  -8   0   55944     647                                                       65818   11.94   -0.04  1.0000
   2  -2  -8      92     268                                                         198   -3.36   -0.08  1.0000
   2  -2  -7    8092     287                                                        6434    5.81    0.00  1.0000
  -9  13  -5    3172     605                                                        2968   -1.10    0.09  1.0000
  -8  12  -8     333     605                                                         356    0.37   -0.07  1.0000
  -7   9 -13     851     766                                                         769   -0.87    0.06  1.0000
  -7  11  -9     509     621                                                         822    3.64    0.14  1.0000
  -5   8 -12    1757     677                                                        2219    3.10    0.14  1.0000
  -5   9 -10    3296     639                                                        3636    1.72    0.04  1.0000
  -5  10  -6     174     443                                                        -152   -7.88   -0.02  1.0000
  -5  10  -5     247     407                                                         116    3.90   -0.06  1.0000
  -4   7 -12    1936     690                                                        2468   -3.38    0.13  1.0000
  -4   8  -1   12201     378                                                       11006    3.31   -0.16  1.0000
  -4   9  -5     223     379                                                         -97    8.90    0.04  1.0000
  -3  -2   6   21753     450                                                       23360    3.19   -0.04  1.0000
  -3   3 -15      69     690                                                         102   -1.06   -0.04  1.0000
  -3   6 -12    1597     615                                                        1449    1.13    0.01  1.0000
  -3   7 -10    9753     653                                                        8902    2.63    0.04  1.0000
  -1  -2   3    1637     181                                                        2339   -4.73   -0.01  1.0000
  -1   5  -8    1628     400                                                        1240   -3.07    0.06  1.0000
   0  -5   2     702     173                                                         -87  -15.79   -0.03  1.0000
   0   2 -11    4062     523                                                        3487   -2.80    0.10  1.0000
   0   3  -4   16406     348                                                       13331   -7.53   -0.04  1.0000
   1   1  -5   50131     559                                                       49900   -0.31    0.20  1.0000
 -10  13  -8       0     691                                                        -266    0.01    0.06  1.0000
  -8  12  -7    4625     661                                                        4770    0.63   -0.01  1.0000
  -7   8 -14    1122     802                                                        1089   -0.30    0.00  1.0000
  -7  10 -11     446     683                                                         356    1.34    0.11  1.0000
  -6   8 -13      17     747                                                        -447    2.48   -0.10  1.0000
  -5   4 -16      43     769                                                          44    0.03    0.07  1.0000
  -4  -1   7      28     242                                                         169    4.76   -0.01  1.0000
  -4   8 -10     159     559                                                          40   -3.89    0.06  1.0000
  -3   4 -14      19     642                                                        -372    2.61    0.00  1.0000
  -3   5 -13     191     605                                                         206   -0.32   -0.08  1.0000
  -2   6  -9    6434     581                                                        8728   -7.88   -0.20  1.0000
  -1   2 -13     334     575                                                         252    1.43   -0.08  1.0000
  -1   3 -12     612     531                                                        1322   -6.94    0.07  1.0000
  -1   4  -2   10777     303                                                       12991   -6.06    0.01  1.0000
  -1   5  -5   12908     426                                                       10723    6.00    0.04  1.0000
   0   1 -12    3785     549                                                        2972    4.18   -0.06  1.0000
   0   3  -9   34923     713                                                       28768  -10.30   -0.01  1.0000
   1  -9   0   12478     368                                                       11910    1.53    0.09  1.0000
   1  -5   0     494     142                                                          -2  -13.25    0.13  1.0000
   1   1  -8    1563     316                                                         157   16.14    0.08  1.0000
 -11  13  -9      54     769                                                          95    1.43    0.02  1.0000
  -9  12  -9    3885     768                                                        4484   -2.76   -0.10  1.0000
  -8  10 -12     273     754                                                         277   -0.07    0.07  1.0000
  -8  11 -10    4534     774                                                        4829    1.29   -0.02  1.0000
  -7  11  -8     643     578                                                         631    0.13    0.10  1.0000
  -6   6 -15     802     794                                                         823    0.22   -0.04  1.0000
  -6   7 -14     392     763                                                         349    0.66   -0.01  1.0000
  -6  10  -9       1     576                                                        -174   -0.56   -0.12  1.0000
  -6  10  -1     957     353                                                         642    3.35    0.02  1.0000
  -5   2   7    1556     212                                                        2018   -3.27   -0.02  1.0000
  -5   5 -15       0     763                                                        -147   -0.35    0.03  1.0000
  -5   6 -14       4     732                                                        -238    1.12    0.02  1.0000
  -5   7 -13      10     667                                                        -144   -1.91   -0.08  1.0000
  -5   9  -1    7645     364                                                        6107   -5.54    0.03  1.0000
  -4   4 -15     875     711                                                         776    1.02   -0.01  1.0000
  -4   5 -14     828     691                                                        1107   -2.68    0.03  1.0000
  -4   6 -13    2231     677                                                        2170   -0.39    0.08  1.0000
  -3   7  -2   18085     453                                                       18682    1.31    0.05  1.0000
  -2  -3   5    7486     304                                                        6724    2.69    0.07  1.0000
  -2   5 -11     577     533                                                        1157   -5.96    0.07  1.0000
  -2   6  -3    4864     286                                                        3068    8.57   -0.05  1.0000
  -1   4 -10    2688     504                                                        2056   -3.87   -0.04  1.0000
  -1   5  -7    1759     391                                                        2953    7.41   -0.03  1.0000
  -1   5  -6    3125     358                                                        2302    4.74    0.06  1.0000
   0   3  -8   17665     579                                                       17828   -0.36    0.03  1.0000
   1  -1 -11     739     438                                                         333   -5.33    0.00  1.0000
   1   0 -10     403     370                                                          -7   11.97   -0.02  1.0000
   1   1  -7     786     292                                                        1883   -9.16   -0.05  1.0000
   1   1  -6    1990     244                                                         953    8.21    0.04  1.0000
   2  -3  -5    7335     178                                                        6576    2.71    0.11  1.0000
 -10  12 -10    1005     781                                                         921    0.80    0.00  1.0000
 -10  13  -7    1819     671                                                        2331   -3.36   -0.10  1.0000
  -9  11 -11      29     755                                                        -322   -3.18   -0.08  1.0000
  -8   9 -13       8     804                                                         -63   -1.73    0.01  1.0000
  -8  12  -6      10     526                                                          54    2.49    0.04  1.0000
  -8  12  -5    4946     598                                                        5194    1.05   -0.15  1.0000
  -6   9 -11    2195     663                                                        1729    3.17   -0.27  1.0000
  -5   8   1     923     268                                                        3531   17.32    0.24  1.0000
  -5   9  -9       7     533                                                        -449   -1.62    0.02  1.0000
  -4   8  -9     886     516                                                         448    5.13   -0.07  1.0000
  -3   6 -11    1372     581                                                         917    4.03   -0.15  1.0000
  -3   6   0   57511     524                                                       51289    7.96    0.00  1.0000
  -3   7  -9   13616     680                                                       13245    0.96   -0.05  1.0000
  -2   6  -8     888     442                                                        1596   -6.05    0.02  1.0000
  -1  -5   4    2863     264                                                        2042    4.97    0.09  1.0000
   0  -4   2    2111     198                                                        2641   -3.24   -0.08  1.0000
   0   3  -5    4568     290                                                        3967    2.74   -0.09  1.0000
 -10  13  -6     452     624                                                         350   -1.53    0.01  1.0000
  -9  12  -8       5     595                                                        -302    1.33   -0.05  1.0000
  -8  12  -4    3410     504                                                        2729    3.67   -0.10  1.0000
  -7  10 -10    1599     656                                                        1551   -0.36    0.07  1.0000
  -7  11  -2    4930     453                                                        4112    3.63    0.08  1.0000
  -5   0   8   39012     635                                                       52173  -18.43    0.00  1.0000
  -5   8 -11      16     606                                                          41   -6.13    0.00  1.0000
  -4   6   2     300     159                                                        2122  -17.21   -0.23  1.0000
  -4   7 -11    4232     658                                                        4252    0.10   -0.04  1.0000
  -2   2 -14    1864     617                                                        1816   -0.33    0.04  1.0000
  -2   3 -13    4055     639                                                        3614   -2.13    0.05  1.0000
  -2   4 -12    1956     576                                                        1986    0.20   -0.03  1.0000
  -2   5  -1  160581     818                                                      132295  -22.06   -0.04  1.0000
   0   2 -10    2915     475                                                        4801    9.14   -0.01  1.0000
   0   3  -7       9     312                                                          -1   -1.79    0.03  1.0000
   0   3  -6     407     301                                                         993   -6.78   -0.05  1.0000
 -11  13  -8       1     710                                                         -71   -0.57    0.00  1.0000
  -9  10 -12    1365     791                                                        1303    0.50    0.05  1.0000
  -8  10 -11    9399     884                                                        9382   -0.06    0.14  1.0000
  -7   8 -13     439     765                                                         327    1.71   -0.03  1.0000
  -7  11  -6    1251     512                                                        1588    2.69    0.13  1.0000
  -7  11  -3    2378     452                                                        1700   -4.49    0.07  1.0000
  -6   8 -12    9195     798                                                        8214    3.13    0.13  1.0000
  -6  10  -2   28489     668                                                       29678   -2.08   -0.07  1.0000
  -5   9  -8     330     506                                                         150   -3.61    0.04  1.0000
  -4   8  -2   27762     558                                                       26048   -3.11   -0.10  1.0000
  -3   5 -12    9490     760                                                       10777    3.82   -0.10  1.0000
  -3   7  -8    5692     516                                                        4164    6.51    0.19  1.0000
  -2   0   4  190891     871                                                      220314  -19.36    0.06  1.0000
  -2   5 -10    6892     611                                                        8657   -6.00    0.21  1.0000
  -2   6  -4   21853     531                                                       22525    1.34    0.05  1.0000
  -1   1 -13    2986     605                                                        3766   -4.02    0.05  1.0000
  -1   3 -11     103     476                                                         108    0.14   -0.01  1.0000
  -1   4  -9    6730     537                                                        8548    6.22   -0.12  1.0000
   0   0 -12   13049     664                                                       12555   -1.30    0.09  1.0000
   0   1 -11    2630     464                                                        1317   -8.98    0.00  1.0000
 -10  11 -11    1049     805                                                        1287   -2.08   -0.07  1.0000
 -10  12  -9       4     706                                                         -34   -1.14   -0.06  1.0000
  -9  11 -10    2156     773                                                        2009    0.96   -0.02  1.0000
  -9  12  -7    1680     638                                                        1660    0.15   -0.02  1.0000
  -7   7 -14     348     780                                                         395    0.72   -0.02  1.0000
  -7  11  -5    1659     478                                                        1022   -5.24    0.12  1.0000
  -7  11  -4    2216     479                                                        2106    0.70    0.04  1.0000
  -6   9 -10     256     600                                                         357    1.75   -0.01  1.0000
  -6  10  -7    2024     525                                                        1739   -1.96   -0.03  1.0000
  -5   7 -12    4056     727                                                        4474   -1.91    0.06  1.0000
  -5   9  -2   10514     456                                                       10702    0.54    0.07  1.0000
  -4   3 -15     274     662                                                         322   -0.83   -0.08  1.0000
  -4   6 -12    2884     657                                                        2825   -0.33    0.11  1.0000
  -4   8  -8      33     467                                                         -42   -3.42    0.02  1.0000
  -3  -1   6   14232     352                                                       14125   -0.27    0.02  1.0000
  -3   1   5   31906     408                                                       43573   17.97   -0.04  1.0000
  -3   3 -14    2390     663                                                        2018   -2.36   -0.16  1.0000
  -3   4 -13    2261     627                                                        2864    3.56    0.06  1.0000
  -3   7  -3   37394     643                                                       37963   -0.87   -0.04  1.0000
  -2   6  -6    5546     462                                                        8098   -9.25   -0.12  1.0000
  -2   6  -5    2271     343                                                        1475    5.52    0.05  1.0000
  -1  -4   4    3617     316                                                        8341  -18.59   -0.01  1.0000
  -1   2 -12    8461     584                                                        6015    8.61   -0.04  1.0000
   2  -3  -7       5     218                                                          14    3.58    0.01  1.0000
   2  -3  -6   13234     296                                                       16340   -7.63   -0.05  1.0000
 -11  13  -7     531     691                                                         407   -1.71   -0.08  1.0000
  -8  11  -8    3505     644                                                        3378   -0.65    0.07  1.0000
  -7   9 -11    1121     680                                                        1614    4.02   -0.18  1.0000
  -6   5 -15     274     742                                                         254   -0.36    0.00  1.0000
  -6   6 -14      58     742                                                         102    1.49    0.04  1.0000
  -6   7 -13     955     692                                                        1039   -0.79   -0.13  1.0000
  -6  10  -6     952     488                                                        1436   -4.20   -0.02  1.0000
  -6  10  -3    2919     414                                                        1931    6.02   -0.03  1.0000
  -5   4 -15      74     697                                                          67    0.27    0.00  1.0000
  -5   5 -14       9     678                                                        -253   -1.75    0.05  1.0000
  -5   6 -13    2437     683                                                        2648   -1.25    0.07  1.0000
  -5   9  -7     136     468                                                         -97    6.94    0.00  1.0000
  -4   4 -14     133     636                                                         237    2.30    0.04  1.0000
  -4   5 -13    1175     637                                                         997   -1.61   -0.08  1.0000
  -4   7 -10    2513     587                                                        2461   -0.31    0.08  1.0000
  -4   8  -7     646     441                                                         360    3.84   -0.04  1.0000
  -3   6 -10   17292     717                                                       13810    8.34   -0.02  1.0000
  -3   7  -7    1875     457                                                        2571   -4.43    0.02  1.0000
  -2  -2   5    4104     289                                                        6872  -11.24   -0.12  1.0000
  -1   4  -3   30634     471                                                       30183   -0.77   -0.03  1.0000
   0   2  -9    1463     397                                                        2150   -4.84   -0.06  1.0000
   1  -4   0   77598     609                                                      121569   41.80   -0.17  1.0000
   1  -1 -10    1373     428                                                        3094   11.08   -0.09  1.0000
 -12  13  -8      95     738                                                         117   -0.72   -0.03  1.0000
 -11  13  -6    1079     669                                                         927   -1.43   -0.06  1.0000
 -10  12  -8     610     682                                                         496    1.45   -0.03  1.0000
  -9  12  -6     140     557                                                         262    2.60    0.06  1.0000
  -8   9 -12    3070     788                                                        3056   -0.08    0.00  1.0000
  -6  10  -5    1430     458                                                        1606    1.34   -0.07  1.0000
  -6  10  -4    4991     485                                                        5832   -3.41   -0.14  1.0000
  -5   9  -6    1156     463                                                        1964   -6.16   -0.08  1.0000
  -5   9  -3    2314     396                                                        2981    3.87    0.09  1.0000
  -4   8  -3    2436     358                                                        3639   -6.54   -0.04  1.0000
  -3   7  -6     915     388                                                         695   -2.32   -0.06  1.0000
  -3   7  -5   15154     533                                                       15099    0.13    0.04  1.0000
  -3   7  -4   15658     481                                                       13370   -5.67   -0.08  1.0000
  -2   4 -11    2132     537                                                        2009    0.82   -0.03  1.0000
  -2   5  -9   11624     608                                                       11277    0.97    0.02  1.0000
  -1   4  -8     979     413                                                        2431   10.74    0.05  1.0000
   1   0  -8    4216     315                                                         666   23.33    0.08  1.0000
   1   0  -4   91133     605                                                       91712   -0.57   -0.05  1.0000
 -11  12  -9     148     755                                                         151    0.08   -0.01  1.0000
 -10  11 -10       1     778                                                        -202    0.52   -0.01  1.0000
  -9  10 -11    3544     823                                                        3757   -1.06    0.12  1.0000
  -9  11  -9     172     656                                                         138   -0.81    0.10  1.0000
  -9  12  -5    2422     593                                                        1946    3.05   -0.06  1.0000
  -8   7 -14     243     824                                                         260    0.59   -0.02  1.0000
  -8   8 -13    1038     790                                                        1119    0.74    0.00  1.0000
  -8  10 -10       0     647                                                         -47    0.28    0.02  1.0000
  -8  11  -7       1     579                                                         -84    0.43   -0.08  1.0000
  -7   8 -12    2685     774                                                        3142    2.52    0.09  1.0000
  -6   8 -11      89     641                                                         313   -4.94   -0.02  1.0000
  -6   9  -9     231     576                                                         306   -2.81   -0.04  1.0000
  -5   9  -5     230     399                                                          -6    9.04    0.03  1.0000
  -5   9  -4     299     368                                                         243   -1.23    0.15  1.0000
  -4   8  -6    4255     472                                                        4448    0.87    0.06  1.0000
  -4   8  -5     169     368                                                         171   -0.04    0.04  1.0000
  -4   8  -4     719     345                                                         740    0.24   -0.04  1.0000
  -3   5 -11       2     563                                                          88   -5.13   -0.02  1.0000
  -2   2 -13    2473     587                                                        2049    2.67   -0.03  1.0000
  -2   3 -12    4891     651                                                        7554  -10.14    0.10  1.0000
  -1   3 -10    5468     555                                                        7874    8.83    0.01  1.0000
   0  -3   2   50248     539                                                       68474   22.37   -0.11  1.0000
   0   1 -10    1227     413                                                         170  -13.24   -0.04  1.0000
   0   2  -3   17071     337                                                       20129    6.69    0.11  1.0000
 -12  13  -7       0     750                                                        -138   -0.21   -0.02  1.0000
  -9  12  -4    1920     526                                                        2580    4.16   -0.05  1.0000
  -7   5 -15       0     785                                                        -331   -0.26    0.00  1.0000
  -7  10  -8    3443     619                                                        3608    0.83    0.02  1.0000
  -5   7 -11     964     626                                                        1150   -1.71   -0.03  1.0000
  -5   8  -9    7931     688                                                        9392    4.69    0.00  1.0000
  -4   2   6   10708     248                                                       10822   -0.33    0.01  1.0000
  -4   6 -11     659     566                                                         294    5.08   -0.13  1.0000
  -4   7  -9    1713     542                                                        2280    3.83   -0.13  1.0000
  -3   2 -14     574     648                                                         669   -1.14    0.03  1.0000
  -3   6  -9     477     496                                                        1129   -7.02   -0.14  1.0000
  -1  -1   3   42687     438                                                       52316  -13.19    0.19  1.0000
  -1   2 -11    2828     535                                                        3161    1.81    0.09  1.0000
  -1   4  -7     325     339                                                         201   -2.55   -0.06  1.0000
  -1   4  -4   20702     485                                                       25127   -8.72   -0.08  1.0000
   0   2  -8   11847     456                                                        9330   -7.31    0.03  1.0000
   1  -7   1   58691     600                                                       53058   -7.11   -0.09  1.0000
 -10  12  -7     351     601                                                         331   -0.33   -0.05  1.0000
  -9   9 -12     158     772                                                         151   -0.16    0.02  1.0000
  -8   9 -11     164     722                                                         377    3.99   -0.06  1.0000
  -8  11  -6     371     521                                                         589    3.00    0.13  1.0000
  -7   6 -14     217     762                                                         288    1.34    0.04  1.0000
  -7   7 -13     173     728                                                         182    0.36   -0.13  1.0000
  -7   9 -10    2676     667                                                        2386    1.72   -0.04  1.0000
  -6   4 -15     299     738                                                         273   -0.50    0.00  1.0000
  -6   7 -12    4617     739                                                        4635    0.08    0.00  1.0000
  -5   3 -15       0     700                                                        -340   -0.41   -0.07  1.0000
  -5   8   0   21471     489                                                       26324   -9.37   -0.16  1.0000
  -4   3 -14     236     683                                                         285   -0.91   -0.13  1.0000
  -3   3 -13     689     592                                                         835   -1.58    0.03  1.0000
  -3   4 -12      34     553                                                         -29    3.45   -0.06  1.0000
  -2   5  -2   65648     689                                                       73618   -9.01    0.06  1.0000
  -1  -3   4    1947     227                                                        1546    2.89   -0.09  1.0000
  -1   1 -12    7507     622                                                        9017    4.96   -0.12  1.0000
  -1   4  -6     602     320                                                         386   -2.91    0.00  1.0000
  -1   4  -5    2375     332                                                        3454    5.99    0.13  1.0000
   0  -6   3   43089     595                                                       44330    1.77    0.05  1.0000
   1   0  -6   10638     318                                                        8451   -6.68   -0.02  1.0000
 -12  12  -9     389     783                                                         346    0.67    0.01  1.0000
 -11  11 -10     816     822                                                         824    0.08   -0.01  1.0000
 -11  12  -8     145     714                                                         107    1.00   -0.01  1.0000
 -10  10 -11     112     761                                                         168   -1.42    0.08  1.0000
  -9   8 -13     674     778                                                         665   -0.11   -0.01  1.0000
  -9  10 -10       1     719                                                        -540    0.54   -0.01  1.0000
  -9  11  -8    5361     709                                                        5733   -1.49    0.02  1.0000
  -8  10  -9    3384     696                                                        3843    2.29   -0.02  1.0000
  -8  11  -5     458     527                                                        1052   -6.58    0.09  1.0000
  -7  10  -7     146     520                                                         227   -2.10   -0.08  1.0000
  -6   5 -14     178     728                                                         202   -0.52    0.07  1.0000
  -6   6 -13     295     661                                                         199   -1.84    0.04  1.0000
  -6   8 -10    3236     686                                                        3888   -3.27    0.05  1.0000
  -6   9  -8    1083     538                                                        1433   -2.96    0.02  1.0000
  -6   9   0   15235     472                                                       17198   -4.60   -0.04  1.0000
  -5   4 -14     847     646                                                         705    1.52    0.04  1.0000
  -5   5 -13      13     664                                                         -83   -2.16   -0.05  1.0000
  -5   6 -12    1169     643                                                        1403   -1.95    0.14  1.0000
  -5   7   2    4967     235                                                        4566    1.73   -0.04  1.0000
  -4   4 -13    1062     615                                                         767    2.92    0.04  1.0000
  -4   5 -12     208     592                                                         388    3.15   -0.05  1.0000
  -4   5   3    4205     115                                                        3563    3.07    0.09  1.0000
  -3   5   1   28890     374                                                       39219   16.74   -0.09  1.0000
  -2   4 -10    2448     531                                                        3623   -6.39    0.04  1.0000
  -1   3  -9    4385     493                                                        6167   -7.34    0.01  1.0000
   0   2  -7    1230     321                                                        1497    2.17   -0.10  1.0000
   1  -6   1   51917     624                                                       68255  -19.92   -0.05  1.0000
   1  -2 -10    2128     405                                                        2012    0.76    0.07  1.0000
 -13  13  -7       1     791                                                        -446    0.62    0.04  1.0000
 -10  11  -9       6     697                                                         -19   -1.46    0.06  1.0000
 -10  12  -6      17     594                                                          42    1.45    0.05  1.0000
  -8   8 -12       7     722                                                        -100    1.55    0.04  1.0000
  -8  11  -4    2321     512                                                        2604    1.71    0.01  1.0000
  -8  11  -3    1470     452                                                         644   -7.73    0.03  1.0000
  -8  11  -2   19681     667                                                       21443    3.66    0.14  1.0000
  -7   8 -11       1     682                                                          43   -3.25   -0.04  1.0000
  -5   8  -8    1380     510                                                         836   -4.91    0.07  1.0000
  -4   7  -8      67     463                                                         238    4.31    0.06  1.0000
  -3   5 -10     105     498                                                         242   -3.19    0.16  1.0000
  -3   6  -8   12278     621                                                       13119   -2.23    0.09  1.0000
  -2   1 -13     547     565                                                         338   -2.99    0.02  1.0000
  -2   3 -11       0     520                                                        -107   -0.41   -0.02  1.0000
  -2   4   0   72592     580                                                      100614   28.48    0.13  1.0000
  -2   5  -7      14     375                                                         328    8.57   -0.04  1.0000
   0   1  -9   24147     605                                                       19565   -9.26   -0.08  1.0000
   0   2  -4     134     181                                                        -144    6.91    0.10  1.0000
   2  -4  -7     470     204                                                           6   12.14    0.13  1.0000
 -11  12  -7     944     671                                                         847   -0.97   -0.07  1.0000
 -10   9 -12     497     793                                                         509   -0.16    0.04  1.0000
 -10  12  -5     458     589                                                         808    4.20    0.06  1.0000
  -9  11  -7       0     564                                                         -70   -0.14   -0.02  1.0000
  -8   6 -14       2     799                                                           8    0.95    0.02  1.0000
  -8   7 -13     891     764                                                        1005    1.10   -0.08  1.0000
  -7   9  -9    1894     616                                                        1386   -3.77   -0.07  1.0000
  -7  10  -6    2959     531                                                        3042    0.45   -0.03  1.0000
  -7  10  -1    7810     434                                                        6571    4.36    0.02  1.0000
  -6   9  -7    1684     508                                                        1235    3.53    0.04  1.0000
  -5   7 -10      22     557                                                         -91   -2.80    0.09  1.0000
  -4   6 -10    5785     657                                                        8057    8.18    0.04  1.0000
  -2   2 -12      40     541                                                         205    4.77    0.04  1.0000
   0  -5   3   11896     367                                                       14090   -5.75    0.05  1.0000
   0   2  -6   16254     476                                                       20658    9.69   -0.05  1.0000
   0   2  -5   18414     402                                                       17086   -2.97   -0.02  1.0000
 -12  12  -8      49     740                                                          40    0.40   -0.01  1.0000
 -11  10 -11    2084     824                                                        1917   -1.12    0.05  1.0000
 -10  12  -4     268     545                                                         134    2.86    0.02  1.0000
  -9   9 -11    5283     803                                                        4538    3.17    0.03  1.0000
  -8   9 -10    4701     724                                                        5019    1.36   -0.06  1.0000
  -7   4 -15       2     742                                                        -170   -0.85    0.01  1.0000
  -7   7 -12     841     680                                                        1034    1.88   -0.02  1.0000
  -7  10  -5    2076     509                                                        2381   -1.93   -0.06  1.0000
  -7  10  -2     424     397                                                         505    1.13   -0.10  1.0000
  -6   3 -15      69     730                                                          67   -0.08   -0.04  1.0000
  -6   7 -11   15794     891                                                       16970   -2.74   -0.01  1.0000
  -6   9  -1   11987     478                                                       13889   -4.99    0.06  1.0000
  -5   8  -7     469     478                                                        1141    7.23   -0.03  1.0000
  -4   7  -1   20267     471                                                       24333    8.13    0.11  1.0000
  -3   4 -11    4410     611                                                        4360   -0.22   -0.04  1.0000
  -3   6  -7   10042     557                                                       10875    2.43    0.01  1.0000
  -2  -1   5  103387     698                                                       93645    9.26   -0.16  1.0000
  -2   4  -9   36195     794                                                       30200    9.83   -0.10  1.0000
  -2   5  -3     217     239                                                         783   -7.93    0.08  1.0000
  -1   0 -12    1536     518                                                        1780    1.80    0.10  1.0000
  -1   3  -8    7503     465                                                        7594    0.31    0.07  1.0000
   0  -1 -11    2570     460                                                        1275   -8.97    0.00  1.0000
   0   0 -10   14174     613                                                       18108    9.26   -0.02  1.0000
   1  -1  -8    2186     290                                                         395  -16.13    0.14  1.0000
 -11  11  -9     700     757                                                         820   -1.30    0.02  1.0000
 -10  10 -10     538     761                                                         576    0.49   -0.01  1.0000
 -10  11  -8     486     639                                                         361   -1.81    0.00  1.0000
  -9  10  -9    5763     736                                                        5011    3.06    0.02  1.0000
  -9  11  -6     146     565                                                         252    2.38    0.11  1.0000
  -7   5 -14     343     744                                                         366    0.36    0.08  1.0000
  -7   6 -13     705     729                                                         550   -1.85    0.00  1.0000
  -7  10  -4     266     444                                                         248   -0.39   -0.15  1.0000
  -6   8  -9     842     563                                                         567    3.10    0.06  1.0000
  -6   9  -6     155     452                                                        -166   -7.42   -0.07  1.0000
  -5   6 -11      34     583                                                         174    4.52   -0.07  1.0000
  -4   2 -14     159     650                                                          91   -1.84    0.02  1.0000
  -4   5 -11     393     551                                                         216   -3.08   -0.11  1.0000
  -4   7  -7    1305     443                                                         876   -3.92    0.02  1.0000
  -3  -2   7   21702     451                                                       19267   -5.07   -0.02  1.0000
  -3   2 -13    1805     604                                                        2204    2.66    0.01  1.0000
  -3   3 -12     352     562                                                        1277  -10.17    0.08  1.0000
  -3   6  -2   28028     426                                                       17926   20.00    0.04  1.0000
  -2   5  -5    5849     399                                                        6730    3.31    0.06  1.0000
  -2   5  -4    3597     332                                                        3772    0.86    0.01  1.0000
  -1   1 -11    7043     585                                                        9883   -9.24   -0.01  1.0000
   2  -4  -6       3     164                                                          87   -6.52    0.06  1.0000
   2  -4  -5    2028     120                                                        1080    7.28    0.08  1.0000
 -11  12  -6    2357     665                                                        2350    0.04    0.03  1.0000
  -9   8 -12    8035     870                                                        7835    0.67    0.01  1.0000
  -8  10  -7    1803     593                                                        1526   -2.02   -0.09  1.0000
  -7   9  -8    2375     569                                                        2168   -1.30    0.00  1.0000
  -6   4 -14       1     652                                                         -88    0.57    0.03  1.0000
  -6   5 -13      11     631                                                        -281   -1.95   -0.03  1.0000
  -6   6 -12      30     625                                                        -206   -3.25    0.11  1.0000
  -6   9  -5       7     439                                                         157    6.89    0.01  1.0000
  -5   3 -14      15     643                                                           6    0.90   -0.09  1.0000
  -5   4 -13     456     650                                                         491    1.11    0.01  1.0000
  -5   5 -12    7340     705                                                        6662    2.42   -0.02  1.0000
  -5   7  -9     303     538                                                         771    6.18   -0.17  1.0000
  -5   8  -6    2428     455                                                        2411    0.10   -0.01  1.0000
  -4   3 -13     687     601                                                         739   -0.58    0.01  1.0000
  -4   4 -12    1157     572                                                         605    5.62   -0.06  1.0000
  -3   5  -9    1439     496                                                        1853   -3.05   -0.01  1.0000
  -3   6  -6    3166     438                                                        4846   -7.97   -0.12  1.0000
  -2  -3   6   12462     410                                                       15481    7.63    0.16  1.0000
   0   1  -8     606     341                                                         175    6.92    0.14  1.0000
 -13  12  -8       0     765                                                         -76   -0.05   -0.01  1.0000
 -12  12  -7       7     696                                                        -234   -1.60   -0.08  1.0000
  -9   7 -13    5664     860                                                        5382    1.13   -0.03  1.0000
  -9  11  -5    1915     540                                                        1185   -5.57    0.05  1.0000
  -8   8 -11     446     660                                                         364   -1.22   -0.04  1.0000
  -7   8 -10    4623     674                                                        4192   -1.94    0.00  1.0000
  -6   9  -4    6252     488                                                        5780   -1.81    0.12  1.0000
  -6   9  -3    3378     406                                                        2614    4.17    0.14  1.0000
  -6   9  -2    1442     356                                                        1503    0.48    0.06  1.0000
  -4  -1   8    2490     276                                                         614   15.05    0.01  1.0000
  -4   6  -9    1791     503                                                        1147   -5.04   -0.11  1.0000
  -4   7  -6    1897     420                                                        1560   -2.42    0.00  1.0000
  -4   7  -2    4520     349                                                        5517   -4.20    0.03  1.0000
  -3   6  -3     543     313                                                        1572    9.75   -0.07  1.0000
  -2   3 -10   15107     652                                                       14145    2.37    0.01  1.0000
  -1   3  -7     350     333                                                         209   -2.57    0.04  1.0000
  -1   3  -2    2585     195                                                        2824    1.37    0.13  1.0000
   0  -4   3   26750     451                                                       30118   -5.96    0.07  1.0000
   1  -1  -7     917     266                                                        2081   -9.14    0.01  1.0000
   2  -8  -1    3569     236                                                        2294   -7.06   -0.18  1.0000
 -12  11  -9     589     773                                                         528   -0.76    0.00  1.0000
 -11  10 -10     130     751                                                         141    0.27    0.00  1.0000
 -11  11  -8    1621     721                                                        1438   -1.40   -0.01  1.0000
 -11  12  -5    5932     687                                                        7041    4.11    0.14  1.0000
 -10  11  -7       0     588                                                        -389    0.26    0.03  1.0000
  -9   9 -10    2959     700                                                        2853    0.59   -0.07  1.0000
  -8   5 -14       6     771                                                           2    0.59    0.06  1.0000
  -8   7 -12    2429     726                                                        1990    2.79   -0.02  1.0000
  -7   3 -15     341     729                                                         339   -0.04    0.02  1.0000
  -6   7 -10     251     583                                                         535   -4.35    0.06  1.0000
  -6   8  -8    1621     554                                                        2396   -5.20    0.09  1.0000
  -5   8  -2    5284     361                                                        4568   -3.04   -0.09  1.0000
  -4   1   7       3     211                                                          76    4.76    0.04  1.0000
  -3   6  -4   22244     539                                                       21151    2.21   -0.01  1.0000
  -2   1 -12    3275     594                                                        4260    4.79   -0.20  1.0000
  -2   4  -8   16392     576                                                       13309    7.55    0.01  1.0000
  -1   2  -9    3211     422                                                        2827   -2.08   -0.06  1.0000
 -12  12  -6    1034     687                                                         969   -0.62    0.00  1.0000
 -10   7 -13    1909     836                                                        1984    0.51    0.01  1.0000
 -10   8 -12    2031     815                                                        2069    0.25    0.01  1.0000
 -10  10  -9      28     636                                                         -69    3.16    0.01  1.0000
  -9  11  -4     259     479                                                         382    2.05   -0.05  1.0000
  -9  11  -3    1679     507                                                        2981   -8.13   -0.01  1.0000
  -8   6 -13     716     737                                                         826   -1.18   -0.03  1.0000
  -8  10  -6       1     497                                                          70    4.37   -0.03  1.0000
  -7   7 -11    5399     711                                                        4672   -3.06    0.01  1.0000
  -7   9  -7    1345     528                                                        1319   -0.22    0.06  1.0000
  -5   6 -10     912     568                                                        1646    6.19    0.11  1.0000
  -5   8  -4    2429     392                                                        2744    1.85    0.02  1.0000
  -4   5 -10    2287     571                                                        2386    0.61    0.06  1.0000
  -4   6   1   17820     347                                                       22671  -10.18    0.04  1.0000
  -4   7  -4    4384     409                                                        6061   -6.94   -0.07  1.0000
  -4   7  -3    1595     308                                                        1054   -4.48   -0.01  1.0000
  -3   4 -10     476     503                                                        1181   -7.49    0.14  1.0000
  -1  -4   5    7663     349                                                        9101   -4.69   -0.05  1.0000
   1  -8   2   63427     732                                                       65227    2.12    0.03  1.0000
   2  -7  -1   13032     246                                                        6509  -19.97    0.08  1.0000
 -13  11  -9     209     816                                                         218   -0.19   -0.01  1.0000
 -11   9 -11       0     753                                                        -201    0.35    0.07  1.0000
 -10  11  -6    1074     602                                                         957    1.10    0.08  1.0000
  -9   8 -11     742     688                                                         669    0.84   -0.03  1.0000
  -7   4 -14       0     695                                                         -37   -0.20    0.02  1.0000
  -7   5 -13       5     640                                                        -108   -1.32   -0.01  1.0000
  -7   6 -12      10     662                                                          33   -3.68    0.06  1.0000
  -7   8  -9     837     580                                                         772    0.68    0.08  1.0000
  -6   3 -14      14     663                                                        -102    2.22   -0.07  1.0000
  -6   6 -11    3058     659                                                        3612    2.86    0.00  1.0000
  -5   2 -14     323     648                                                         214   -2.00    0.01  1.0000
  -5   7  -8    6462     586                                                        6909    1.63   -0.04  1.0000
  -4   6  -8   18938     714                                                       19419    1.03    0.11  1.0000
  -3   2 -12    5637     634                                                        5629   -0.04    0.12  1.0000
  -3   3 -11     481     505                                                         546   -0.87   -0.05  1.0000
  -3   5  -8    4028     425                                                        2040  -10.94    0.03  1.0000
  -1   1 -10    2813     487                                                        5570  -12.88    0.00  1.0000
  -1   3  -6   22945     484                                                       16183  -14.47    0.04  1.0000
   0  -2   2    8656     350                                                       33091   53.02   -0.13  1.0000
   0  -1 -10     494     393                                                         -81   13.25   -0.09  1.0000
   0   1  -7    1253     284                                                         381   -9.67   -0.03  1.0000
   1  -7   2      28     244                                                         323    9.00   -0.10  1.0000
   1  -1  -6    2244     214                                                        1130   -8.22   -0.07  1.0000
 -12  10 -10     241     771                                                         241    0.00    0.01  1.0000
 -12  11  -8    1104     756                                                        1162   -0.52    0.00  1.0000
 -11   8 -12     138     794                                                         149    0.28    0.03  1.0000
 -11  11  -7     489     641                                                         420    0.97    0.03  1.0000
  -9   5 -14       0     780                                                        -417    0.30    0.02  1.0000
  -9  10  -7    1933     625                                                        2182   -1.63   -0.06  1.0000
  -8   3 -15      62     752                                                          68   -0.23    0.06  1.0000
  -8   8 -10     417     645                                                         437   -0.30   -0.05  1.0000
  -8   9  -8      35     561                                                          51    0.76    0.01  1.0000
  -6   4 -13     757     619                                                         691   -0.76   -0.01  1.0000
  -6   5 -12    4280     684                                                        4583    1.36    0.00  1.0000
  -6   8  -7     144     476                                                         662    8.22   -0.01  1.0000
  -5   3 -13    1080     635                                                        1116    0.32   -0.02  1.0000
  -5   5 -11     240     564                                                         222   -0.36   -0.15  1.0000
  -4   2 -13       6     580                                                        -173    1.49    0.04  1.0000
  -4   4 -11    2503     566                                                        2197   -1.88   -0.05  1.0000
  -2   3  -9    7087     548                                                        7923   -2.88   -0.01  1.0000
  -2   4  -7   25490     636                                                       23856    3.11   -0.08  1.0000
  -1   3  -5    2550     276                                                        1873    4.30   -0.02  1.0000
   1  -2  -8    6455     367                                                        7992   -5.40   -0.06  1.0000
 -14  12  -7     264     776                                                         356   -1.66   -0.02  1.0000
 -12  12  -5    2924     651                                                        2397    3.05    0.15  1.0000
 -11  10  -9    4363     810                                                        4930    2.49   -0.01  1.0000
 -10   9 -10       0     703                                                        -272   -0.36   -0.05  1.0000
 -10  10  -8      39     605                                                          62    0.99    0.00  1.0000
 -10  11  -5     513     552                                                         321   -2.82    0.03  1.0000
  -9   6 -13    1045     769                                                        1033   -0.11   -0.04  1.0000
  -9   7 -12     810     744                                                        1073    2.56   -0.01  1.0000
  -9   9  -9      78     633                                                         190   -2.97   -0.03  1.0000
  -8  10  -4    2232     494                                                        2518    1.75   -0.12  1.0000
  -7   2 -15     302     718                                                         241   -1.11   -0.04  1.0000
  -7   9  -6     114     462                                                        -202   -6.36   -0.05  1.0000
  -6   7  -9     814     544                                                         258    7.61   -0.14  1.0000
  -6   8   1     208     244                                                         284   18.65    0.23  1.0000
  -5   4 -12      21     579                                                         235    6.38   -0.04  1.0000
  -5   7   1     579     213                                                         732   -1.78    0.03  1.0000
  -4   3 -12    2448     576                                                        1399   -7.21    0.03  1.0000
  -3  -1   7   84902     775                                                       86418    1.54    0.01  1.0000
  -2  -2   6    7987     349                                                       10723    8.46   -0.01  1.0000
  -2   4  -1   28185     291                                                       14351   28.70   -0.21  1.0000
  -1   2  -8     438     362                                                        1313   -9.20    0.01  1.0000
  -1   2   0    1932     100                                                        3617   -9.66    0.01  1.0000
  -1   3  -4   33986     451                                                       24415  -16.76   -0.15  1.0000
   0   1  -6    2194     300                                                        3896    9.29    0.07  1.0000
   1  -1  -5   52210     502                                                       51959   -0.33   -0.10  1.0000
 -13  12  -6     268     688                                                         255   -0.25   -0.01  1.0000
  -8   4 -14     311     729                                                         346   -0.57    0.01  1.0000
  -8   7 -11     396     650                                                         224   -2.94    0.02  1.0000
  -8  10  -3       0     413                                                        -153   -0.33   -0.06  1.0000
  -5   6  -9    3648     568                                                        4189   -2.58   -0.09  1.0000
  -5   7  -7      12     435                                                         -41   -2.04    0.02  1.0000
  -4   6  -7     223     417                                                         173    1.08    0.09  1.0000
  -3   4  -9   19180     753                                                       24109   10.01   -0.04  1.0000
  -3   5  -7     403     381                                                          46    8.01   -0.08  1.0000
  -3   5   0   27875     302                                                       16154  -23.76   -0.26  1.0000
  -2   0 -12    8831     622                                                        7912    2.99    0.07  1.0000
  -2   2 -10      64     461                                                         311   15.30   -0.06  1.0000
   1  -6   2    4862     241                                                        2688   10.66   -0.13  1.0000
   1  -4   1  188117     951                                                      234445   30.09    0.21  1.0000
   1  -1  -4    5033     212                                                        9274  -15.13   -0.10  1.0000
 -13  11  -8     229     745                                                         244    0.29    0.01  1.0000
 -11  11  -6    2972     648                                                        2910   -0.34    0.03  1.0000
 -10  11  -4    6510     609                                                        5997    1.94   -0.09  1.0000
  -9  10  -6    4328     570                                                        3037    6.37   -0.02  1.0000
  -8   5 -13     133     714                                                         162   -0.70   -0.01  1.0000
  -8  10  -2    3288     448                                                        3979    3.42   -0.07  1.0000
  -7   3 -14      62     701                                                         146    2.52   -0.06  1.0000
  -7   8  -8     470     525                                                         205   -4.49    0.07  1.0000
  -7   9  -5     797     439                                                         510    3.39    0.02  1.0000
  -7   9   0    1003     317                                                         853   -1.47    0.04  1.0000
  -6   8  -6     222     438                                                         258   -0.92   -0.09  1.0000
  -5   1 -14    1679     670                                                        1842   -1.16    0.10  1.0000
  -4   5  -9   20261     718                                                       17576   -5.82   -0.04  1.0000
  -2   1 -11     397     494                                                         928   -6.28   -0.02  1.0000
  -2   1   4   87375     453                                                       74630  -13.36    0.08  1.0000
  -2   4  -6   21715     565                                                       21379    0.68    0.01  1.0000
   0  -5   4    1095     242                                                         643    4.62    0.10  1.0000
   0   0  -8    2052     426                                                        8971   29.55    0.09  1.0000
   2  -9   0    1196     272                                                        1374    1.48    0.11  1.0000
   2  -6  -1    6606     201                                                        5692    3.48   -0.01  1.0000
 -14  12  -6       1     735                                                        -240    0.64   -0.01  1.0000
 -12  10  -9    1413     746                                                        1265    1.21   -0.03  1.0000
 -12  11  -7       4     643                                                        -171    1.18    0.00  1.0000
 -10   6 -13       2     751                                                         -16    0.79   -0.02  1.0000
 -10   7 -12    1372     754                                                        1570    1.54   -0.01  1.0000
  -8   2 -15     779     767                                                         865   -0.90    0.01  1.0000
  -8   9  -7     489     512                                                         283   -3.15    0.04  1.0000
  -7   4 -13     422     654                                                         308   -1.79    0.00  1.0000
  -7   6 -11     967     635                                                        1070    0.96    0.04  1.0000
  -6   2 -14     185     632                                                         257   -1.46    0.00  1.0000
  -6   6 -10    6593     658                                                        5831    2.88    0.13  1.0000
  -3   3 -10    1470     504                                                        1162   -2.54    0.02  1.0000
  -1  -1 -11    6693     577                                                        9472   -9.26    0.03  1.0000
  -1   1  -9    6664     509                                                        9295   -8.82   -0.07  1.0000
   0  -3   3   33323     416                                                       31703    2.68    0.11  1.0000
   0  -2 -10    2726     454                                                        4559    9.14    0.10  1.0000
   0   1  -5     861     198                                                         410   -5.66    0.17  1.0000
   0   1  -3   27849     285                                                       17276  -21.14   -0.14  1.0000
   2  -8   0    1852     270                                                        3051    7.28   -0.04  1.0000
 -14  11  -8       1     742                                                        -391    0.67    0.01  1.0000
 -11   8 -11     204     727                                                         375    3.04    0.03  1.0000
 -11  10  -8      72     613                                                          92   -0.65   -0.01  1.0000
 -10  10  -7       2     561                                                         -90   -0.85    0.00  1.0000
 -10  11  -3     584     453                                                         203   -5.93   -0.05  1.0000
  -9   4 -14     407     716                                                         447   -0.57    0.00  1.0000
  -9   7 -11    2580     733                                                        3034   -2.56    0.01  1.0000
  -9   9  -8    2006     612                                                        1656    2.44    0.03  1.0000
  -7   5 -12    1637     636                                                        1614   -0.17    0.00  1.0000
  -7   9  -1      55     328                                                        -105   -4.41    0.03  1.0000
  -6   3 -13     386     625                                                         339    0.74   -0.04  1.0000
  -6   5 -11    2660     608                                                        2292    2.21   -0.12  1.0000
  -6   7  -8    1810     523                                                        1740   -0.50   -0.06  1.0000
  -6   8  -5     701     395                                                         268    6.03    0.03  1.0000
  -5   2 -13     780     616                                                         797   -0.19    0.05  1.0000
  -5   5 -10     414     519                                                         166    4.50    0.01  1.0000
  -5   6   3    5796     161                                                        3613    9.55    0.15  1.0000
  -5   7  -6    4501     456                                                        4919   -1.81    0.04  1.0000
  -4   1 -13     474     549                                                         413    0.92   -0.03  1.0000
  -4   4 -10     153     485                                                        -141   -7.38    0.19  1.0000
  -4   6  -6    4083     420                                                        2828   -6.40   -0.08  1.0000
  -3   1 -12     731     503                                                         409    4.06   -0.24  1.0000
  -3   2 -11    2510     534                                                        1563    6.31    0.10  1.0000
  -3   2   5   49435     353                                                       43711    7.91   -0.14  1.0000
  -3   5  -6    5094     405                                                        4253   -3.67    0.00  1.0000
  -2   3  -8    5580     450                                                        5187    1.60    0.06  1.0000
  -1   0 -10    1013     429                                                        1366    3.07   -0.02  1.0000
  -1   2  -7    4261     352                                                        2869    6.98   -0.17  1.0000
   0  -1  -9   23129     545                                                       18663   -9.23   -0.01  1.0000
   0   1  -4   12608     332                                                       17152   11.14    0.00  1.0000
   2  -5  -6   15843     264                                                       20042   -9.36   -0.06  1.0000
 -13  10  -9       0     753                                                         -19   -0.18   -0.03  1.0000
 -12   9 -10    5820     854                                                        6185   -1.40   -0.01  1.0000
 -11   7 -12     690     744                                                         657    0.38   -0.01  1.0000
  -9   5 -13      37     700                                                          44   -0.31   -0.04  1.0000
  -9   6 -12    1669     736                                                        1865   -1.39    0.00  1.0000
  -9  10  -5     491     474                                                         134   -6.35   -0.04  1.0000
  -7   8  -7       2     480                                                         165    6.77    0.02  1.0000
  -7   9  -3    3281     416                                                        3919    3.17    0.15  1.0000
  -7   9  -2    2011     373                                                        1744    1.84    0.03  1.0000
  -6   4 -12     392     579                                                         100    5.85   -0.02  1.0000
  -5   3 -12    5533     674                                                        6192   -2.57    0.00  1.0000
  -5   4 -11   22763     876                                                       24529   -3.42   -0.06  1.0000
  -5   6  -8      86     456                                                          25    2.56    0.07  1.0000
  -4   2 -12    1391     551                                                        1950   -4.11    0.17  1.0000
  -4   3 -11    9385     658                                                        9813   -1.30   -0.06  1.0000
  -4   6   0   18033     393                                                       23672   11.67    0.13  1.0000
  -3   4  -8     580     414                                                         866    3.18    0.00  1.0000
  -3   4   2    8718     118                                                        4824   14.26    0.04  1.0000
  -2   2   3   93012     290                                                       80092   13.10   -0.12  1.0000
  -2   4  -4   24776     505                                                       26091   -2.46   -0.08  1.0000
  -2   4  -2    4694     220                                                        3486   -5.65   -0.09  1.0000
   1  -5   2   43803     470                                                       34579  -13.92   -0.03  1.0000
 -13  11  -7       1     681                                                        -182    0.55   -0.05  1.0000
 -12  11  -6      84     615                                                         132   -1.41   -0.01  1.0000
 -10   8 -10    7802     790                                                        8415    2.04   -0.08  1.0000
  -8   3 -14     684     699                                                         541    1.85   -0.08  1.0000
  -8   7 -10    1312     628                                                        1883   -4.28    0.00  1.0000
  -8   9  -6      37     466                                                         -44   -3.64   -0.03  1.0000
  -7   7  -9     378     518                                                        1036    7.80   -0.04  1.0000
  -6   8  -4    1767     380                                                        1311    3.49    0.06  1.0000
  -5   7  -5     762     373                                                         475   -3.47    0.04  1.0000
  -5   7   0   11492     328                                                       10190    3.73   -0.05  1.0000
  -4   5  -8    2301     448                                                         938  -10.36    0.02  1.0000
  -3   1   6   14038     284                                                       13929    0.27    0.10  1.0000
  -2   4  -3    1076     230                                                        1435    3.07    0.00  1.0000
   1  -3  -8    7451     359                                                        7910    1.57   -0.04  1.0000
 -13   9 -10    1462     776                                                        1311   -1.21    0.01  1.0000
 -12   8 -11     161     746                                                          68    2.65    0.06  1.0000
 -12  10  -8     348     686                                                         466   -1.75    0.00  1.0000
 -11   9  -9     201     671                                                         156    1.01    0.02  1.0000
 -11  10  -7    1899     617                                                        1947    0.32    0.08  1.0000
 -11  11  -4   14102     749                                                       14704    1.50   -0.10  1.0000
 -10  10  -6     766     555                                                        1448    6.20   -0.01  1.0000
  -9   9  -7    6807     668                                                        8189   -4.76    0.00  1.0000
  -9  10  -4      73     441                                                          58    2.28   -0.07  1.0000
  -8   4 -13     703     688                                                         862   -1.74    0.03  1.0000
  -8   6 -11   10165     802                                                       10341   -0.52    0.03  1.0000
  -8   8  -8    4668     607                                                        3991   -3.07    0.01  1.0000
  -7   2 -14       1     656                                                         -49   -0.43   -0.01  1.0000
  -6   1 -14    2650     658                                                        2567   -0.49    0.08  1.0000
  -6   6  -9    6822     616                                                        6779   -0.15   -0.09  1.0000
  -6   8  -3     241     347                                                         155   -1.84   -0.04  1.0000
  -6   8  -1     450     286                                                         547   -1.29   -0.07  1.0000
  -4   6  -5   10323     446                                                        8058    7.06   -0.07  1.0000
  -3   5  -1     347     193                                                         858  -27.72    0.06  1.0000
  -2   2  -9    6639     486                                                        6599    0.15   -0.05  1.0000
  -1  -1   4    5050     247                                                        9292   15.11    0.01  1.0000
 -14  11  -7     441     730                                                         399   -0.61   -0.07  1.0000
 -10   5 -13       0     706                                                        -290   -0.11   -0.06  1.0000
 -10   6 -12       0     705                                                        -323    0.40   -0.01  1.0000
 -10   9  -8       4     588                                                          53    3.17    0.05  1.0000
  -9  10  -3    2021     449                                                        1602   -2.94   -0.03  1.0000
  -8   5 -12    2105     653                                                        2407   -1.90    0.00  1.0000
  -8   9  -5     170     437                                                         160   -0.23    0.04  1.0000
  -7   3 -13       1     615                                                        -103    0.62   -0.06  1.0000
  -7   6 -10     635     572                                                         577   -0.77    0.08  1.0000
  -6   7  -7     510     450                                                         463    0.66    0.03  1.0000
  -6   8  -2   12522     460                                                       13383   -2.25   -0.06  1.0000
  -5   7  -4     182     329                                                           3   -7.10   -0.07  1.0000
  -3   3  -9    2750     489                                                        3125    2.07   -0.04  1.0000
  -3   5  -4    9144     395                                                        8970    0.55    0.07  1.0000
  -2   1 -10    3072     428                                                        1531   -9.73    0.03  1.0000
  -2   3  -7   15733     539                                                       16481   -1.76    0.05  1.0000
  -1   1  -8      32     341                                                          -5   -3.38    0.17  1.0000
  -1   2  -6    2948     294                                                        2552    2.26   -0.05  1.0000
   0  -4   4     387     196                                                          21  -14.43    0.04  1.0000
 -13  10  -8     419     703                                                         299   -1.90    0.02  1.0000
 -13  11  -6    2979     690                                                        3310   -1.76   -0.04  1.0000
 -12  11  -5     307     586                                                         499    2.87    0.10  1.0000
 -10  10  -5    6520     642                                                        8298   -6.17   -0.08  1.0000
  -9   7 -10     718     620                                                        1020   -3.06    0.00  1.0000
  -9  10  -2     779     407                                                         482    3.56    0.01  1.0000
  -7   4 -12    1098     592                                                         663    4.40   -0.02  1.0000
  -7   5 -11     211     575                                                         370    3.89   -0.03  1.0000
  -7   8  -6     526     446                                                         382   -2.03   -0.13  1.0000
  -6   2 -13    1385     587                                                        1200   -1.53    0.03  1.0000
  -6   5 -10    1785     580                                                        2978    7.36    0.02  1.0000
  -5   1 -13       8     564                                                        -530    1.71   -0.02  1.0000
  -5   5  -9    1292     510                                                        2179   -6.40   -0.06  1.0000
  -5   6  -7     218     428                                                         200   -0.58    0.15  1.0000
  -5   7  -1   12597     422                                                       17037   10.90    0.09  1.0000
  -4   4  -9    5983     570                                                        7888    6.84    0.02  1.0000
  -4   6  -4    2406     330                                                        2135    1.69   -0.05  1.0000
  -3   0 -12    3297     557                                                        3846    2.75    0.00  1.0000
  -3   5  -3   32198     572                                                       37653   -8.71    0.10  1.0000
  -3   5  -2    9193     302                                                        8598   -1.88    0.12  1.0000
  -2  -1   6     418     205                                                         153    4.83   -0.01  1.0000
   2  -9   1    6301     358                                                        8519   -7.70    0.06  1.0000
 -15  11  -7       7     739                                                        -272   -1.63   -0.07  1.0000
 -12   9  -9    1347     727                                                        1041    2.65    0.00  1.0000
 -12  10  -7       8     622                                                         -17    1.64    0.12  1.0000
 -11   7 -11     447     700                                                         532   -1.15   -0.04  1.0000
  -9   4 -13       3     665                                                        -153   -0.99    0.07  1.0000
  -8   2 -14     262     645                                                         229    0.63   -0.02  1.0000
  -8   7  -9    1792     579                                                         985    6.53    0.06  1.0000
  -7   7  -8    2359     541                                                        2639   -1.67   -0.03  1.0000
  -6   3 -12    2240     592                                                        2554    1.91    0.01  1.0000
  -6   4 -11   13148     721                                                       11641   -4.04   -0.09  1.0000
  -5   7  -2       6     267                                                         252   -8.11    0.02  1.0000
  -4   6  -3    2079     326                                                        3742    9.29   -0.07  1.0000
  -4   6  -2      50     260                                                        1228   18.12   -0.03  1.0000
  -3   1 -11   13389     633                                                       12758   -1.65   -0.02  1.0000
  -3   2 -10    8468     616                                                       12903   12.87   -0.08  1.0000
  -3   4  -7   10705     529                                                       12949    6.16   -0.07  1.0000
  -1  -2   5     901     210                                                         250   -9.29   -0.05  1.0000
  -1  -1 -10    2925     475                                                        5736   12.91   -0.10  1.0000
   0  -1  -8     133     290                                                        -172   -6.87    0.26  1.0000
   1  -6   3    9644     315                                                        7823    5.82    0.03  1.0000
   1  -2  -6     389     201                                                        1540   11.66   -0.01  1.0000
 -14  10  -8     462     733                                                         562   -1.32    0.05  1.0000
 -14  11  -6    1786     717                                                        1592   -1.41   -0.04  1.0000
 -12   8 -10     383     741                                                         318    1.34   -0.03  1.0000
 -12  11  -4    7339     671                                                        7143    0.69   -0.06  1.0000
 -11   6 -12     255     719                                                         348    1.61   -0.02  1.0000
 -11  10  -6       5     543                                                          27    4.41   -0.02  1.0000
 -10   8  -9     496     604                                                         202   -4.80   -0.06  1.0000
 -10   9  -7      74     575                                                         -38   -5.14   -0.02  1.0000
  -9   5 -12     451     651                                                         708   -3.22    0.00  1.0000
  -9   6 -11    2768     660                                                        2541   -1.31   -0.01  1.0000
  -9   8  -8    4793     637                                                        5093   -1.27   -0.03  1.0000
  -9   9  -6    3573     549                                                        3487   -0.43   -0.02  1.0000
  -8   8  -7    2120     521                                                        1562    3.89    0.04  1.0000
  -8   9  -4    5240     490                                                        5467    0.93    0.02  1.0000
  -7   1 -14      13     620                                                          13    0.03    0.03  1.0000
  -6   7  -6       0     408                                                        -170   -0.14    0.04  1.0000
  -5   2 -12    1383     531                                                         724   -6.14    0.15  1.0000
  -5   3 -11    7002     613                                                        6523   -1.74   -0.06  1.0000
  -5   4 -10      93     487                                                         409   -6.31    0.15  1.0000
  -4   3 -10    5839     538                                                        4618   -5.04    0.06  1.0000
  -1   2  -5   16147     384                                                       14287    4.50   -0.06  1.0000
   0  -2  -9    1318     362                                                        1971    4.82   -0.09  1.0000
   0   0  -6   14241     376                                                       14472   -0.58    0.02  1.0000
   2  -8   1     359     248                                                         960    7.17    0.05  1.0000
   2  -6   0    1661     179                                                        1887    1.60    0.10  1.0000
 -13   9  -9    3427     791                                                        4093    3.24   -0.01  1.0000
 -13  11  -5     391     609                                                         706    4.05    0.14  1.0000
 -12   7 -11     309     757                                                         326   -0.28   -0.05  1.0000
 -10  10  -4    4807     537                                                        5176    1.56   -0.02  1.0000
  -8   3 -13      54     620                                                          50    0.15   -0.05  1.0000
  -8   6 -10     852     599                                                        1247   -3.66   -0.02  1.0000
  -8   9  -3    1955     416                                                        1668    2.02    0.13  1.0000
  -7   8  -5     447     402                                                         134    5.70    0.01  1.0000
  -6   6  -8    1606     481                                                        1314    2.28    0.00  1.0000
  -2   2  -8    1107     388                                                        2610  -10.62    0.00  1.0000
  -2   3  -6   22029     619                                                       31501  -17.34    0.09  1.0000
 -15  11  -6      55     714                                                          73   -0.68   -0.02  1.0000
 -13   8 -10    2296     794                                                        2343    0.29    0.01  1.0000
 -13  10  -7    1750     674                                                        1400    2.63    0.11  1.0000
 -10   4 -13     256     702                                                         246   -0.20    0.08  1.0000
 -10   6 -11     316     682                                                         232   -1.51   -0.07  1.0000
 -10   7 -10    1516     637                                                        1325   -1.51    0.01  1.0000
  -9   2 -14     478     691                                                         577    1.29   -0.03  1.0000
  -8   4 -12      18     591                                                         -32    2.56   -0.02  1.0000
  -8   5 -11     489     606                                                         232    4.23    0.08  1.0000
  -7   2 -13      11     588                                                        -178   -1.96    0.00  1.0000
  -7   6  -9     211     508                                                         125    1.99   -0.09  1.0000
  -5   5  -8   11193     627                                                       13973   -7.41    0.01  1.0000
  -5   6  -6    2668     434                                                        3653   -5.24   -0.04  1.0000
  -4   3   6   11019     199                                                        9601   -4.17    0.05  1.0000
  -2  -1 -11     638     454                                                        1283   -6.30    0.07  1.0000
  -1   1  -7     191     308                                                         493   -5.12   -0.01  1.0000
   1  -4   2   10520     285                                                       12709   -6.06   -0.01  1.0000
   1  -3   1    4697     220                                                       11208  -22.26    0.02  1.0000
 -14   9  -9    1889     765                                                        1502    2.81   -0.02  1.0000
 -12   9  -8     786     637                                                         619    1.88    0.01  1.0000
 -12  10  -6     357     568                                                         255    2.01   -0.03  1.0000
 -11   8  -9     222     612                                                          61   -4.23   -0.07  1.0000
 -11  10  -5   11041     658                                                        9468   -4.63   -0.11  1.0000
 -10   5 -12    1317     688                                                         919   -3.56    0.00  1.0000
 -10  10  -3   16249     682                                                       18050   -4.10    0.01  1.0000
  -9   7  -9    3404     639                                                        4204    3.88    0.13  1.0000
  -9   9  -5    2226     496                                                        2704   -2.89    0.05  1.0000
  -8   1 -14      31     660                                                          27    0.23   -0.01  1.0000
  -8   8  -6       1     473                                                          33   -2.87   -0.13  1.0000
  -8   9  -2     650     365                                                        1037    4.01   -0.01  1.0000
  -8   9  -1     839     350                                                         563   -3.12   -0.04  1.0000
  -8   9   0      11     312                                                           1    2.53    0.11  1.0000
  -7   5 -10     192     532                                                           0    8.25    0.08  1.0000
  -7   7  -7   13840     670                                                       15121    3.17    0.05  1.0000
  -7   8  -4      32     367                                                          12    5.05    0.07  1.0000
  -6   1 -13       9     569                                                          20    1.14    0.02  1.0000
  -6   7  -5    1631     402                                                        2056   -2.98    0.07  1.0000
  -4   4  -8     351     410                                                         250   -1.76    0.02  1.0000
  -4   5  -6    1547     355                                                         871   -5.87   -0.06  1.0000
  -3  -1   8      91     276                                                        1936   20.58    0.01  1.0000
  -3   3  -8   14259     579                                                       15951    4.11    0.02  1.0000
  -3   4  -6     435     299                                                         221    3.56    0.03  1.0000
  -2   0 -10    6965     520                                                        8445   -5.03   -0.01  1.0000
  -2   1  -9    1561     373                                                         985   -4.85   -0.04  1.0000
  -1   2  -4    2033     224                                                        2788    4.61    0.04  1.0000
   0  -2   3   15344     298                                                       18249    6.69   -0.11  1.0000
   1  -3  -7    1755     247                                                        1832    0.54   -0.05  1.0000
   2  -7   1    4290     256                                                        4062   -1.05   -0.11  1.0000
 -16  11  -6     112     741                                                         112    0.00    0.01  1.0000
 -14  10  -7    2233     758                                                        2707    2.85    0.06  1.0000
 -13  11  -4     523     562                                                         564   -0.53   -0.02  1.0000
 -11   4 -13    1900     759                                                        1867    0.22    0.06  1.0000
 -11   7 -10     841     650                                                         845   -0.04    0.00  1.0000
 -11   9  -7     430     560                                                         172   -4.55   -0.02  1.0000
 -10   9  -6    2957     544                                                        2591    2.07    0.00  1.0000
  -9   3 -13     300     653                                                         277   -0.40   -0.02  1.0000
  -8   7  -8    5116     601                                                        5625   -2.07    0.01  1.0000
  -7   3 -12     475     562                                                         883    4.73    0.03  1.0000
  -7   4 -11     110     540                                                          26   -3.22   -0.12  1.0000
  -4   0 -12      13     500                                                         -18    2.14   -0.08  1.0000
   0  -3   4   15848     323                                                       12829   -7.53    0.04  1.0000
   1  -5   3    2802     229                                                        1752   -6.60   -0.01  1.0000
   1  -2  -5     242     147                                                         -63    9.28    0.06  1.0000
 -13   9  -8     604     678                                                         674    0.82   -0.01  1.0000
 -12   8  -9      19     661                                                        -363   -2.57   -0.05  1.0000
 -11   6 -11    2070     731                                                        2276   -1.32   -0.10  1.0000
 -10   2 -14       5     677                                                         -85    1.38   -0.03  1.0000
 -10  10  -2    4194     475                                                        4547    1.59    0.09  1.0000
  -9   4 -12      85     584                                                         113    0.85   -0.03  1.0000
  -9   5 -11     648     636                                                         950    3.20    0.17  1.0000
  -9   6 -10     167     572                                                          22   -4.99   -0.12  1.0000
  -6   2 -12      76     522                                                         337   -5.77    0.10  1.0000
  -6   3 -11     768     546                                                         978   -2.13   -0.02  1.0000
  -6   4 -10    5742     602                                                        6935   -4.47    0.06  1.0000
  -6   6  -7     176     429                                                         289   -2.25    0.15  1.0000
  -5   1 -12    2915     554                                                        2596    1.82   -0.15  1.0000
  -5   4  -9   17431     678                                                       16629    1.83    0.04  1.0000
  -5   6  -5    5581     439                                                        7018    5.41   -0.09  1.0000
  -4   3  -9    1109     419                                                         521    6.28   -0.07  1.0000
  -4   5   2    1577     125                                                        1455   -0.93   -0.10  1.0000
  -3   1 -10    5312     492                                                        4322   -4.26    0.04  1.0000
  -3   2  -9    5793     477                                                        5983    0.74   -0.04  1.0000
  -2   3  -5    1525     243                                                         856    5.84    0.03  1.0000
  -1  -2 -10    5348     413                                                        2421   14.28    0.10  1.0000
  -1   0  -8   10532     354                                                        3356   26.69    0.07  1.0000
  -1   2  -3     728     162                                                         -57   16.09    0.15  1.0000
  -1   2  -2     320     204                                                        6989   60.40    0.15  1.0000
   0  -1  -7     430     250                                                          22   -9.65   -0.04  1.0000
 -15  10  -7     239     690                                                         139    2.21    0.00  1.0000
 -13  10  -6     884     602                                                         885    0.02   -0.05  1.0000
 -12  10  -5    1954     583                                                        2335   -2.45   -0.11  1.0000
 -11  10  -4    3842     530                                                        3736    0.52    0.01  1.0000
  -9   1 -14     188     683                                                         194    0.13   -0.03  1.0000
  -9   9  -4    1684     439                                                        1429    1.93   -0.01  1.0000
  -8   2 -13    1231     604                                                        1401   -1.40   -0.03  1.0000
  -7   6  -8    5113     554                                                        5365    1.04   -0.06  1.0000
  -7   8   1    1188     239                                                         105   14.44    0.21  1.0000
  -6   7  -4    2997     392                                                        4061   -5.36   -0.05  1.0000
  -5   2 -11    8417     601                                                        7865    1.82    0.08  1.0000
  -5   3 -10   20825     773                                                       23572   -5.51    0.09  1.0000
  -4   1 -11    3276     492                                                        2814    2.51    0.01  1.0000
  -4   5  -5    3049     351                                                        2992   -0.31    0.05  1.0000
  -2   2  -7    4273     345                                                        2507    9.16   -0.18  1.0000
  -1  -1  -9    6488     457                                                        9077   -8.79    0.00  1.0000
   0  -3  -9   33977     579                                                       27905  -10.30    0.06  1.0000
 -14   9  -8       0     676                                                         -22    0.16    0.00  1.0000
 -13   8  -9       1     717                                                         -94   -0.56   -0.03  1.0000
 -12   5 -12     706     714                                                         580   -1.50   -0.03  1.0000
 -12   6 -11     166     720                                                         128   -0.93   -0.10  1.0000
 -12   7 -10     762     675                                                         854    0.97   -0.04  1.0000
 -12   9  -7    1309     602                                                        1731   -3.24    0.01  1.0000
 -11   8  -8     241     571                                                         156    1.82   -0.03  1.0000
 -10   3 -13       2     650                                                        -387   -0.79    0.02  1.0000
 -10   7  -9    1354     592                                                        1411    0.45    0.13  1.0000
  -8   3 -12    1332     598                                                         767    5.27    0.06  1.0000
  -8   8  -5    5119     507                                                        6006    3.55    0.00  1.0000
  -7   1 -13     735     597                                                         761   -0.31    0.06  1.0000
  -7   7  -6    3570     474                                                        4016    2.16    0.03  1.0000
  -7   8  -2    1553     333                                                        1408   -1.13   -0.01  1.0000
  -5   5  -7    5915     462                                                        4421    6.21   -0.07  1.0000
  -5   6   2   18311     237                                                       11264  -17.40   -0.28  1.0000
   0  -4   5    3368     271                                                        3498    0.66   -0.12  1.0000
   0  -2  -8   10875     362                                                        8464   -7.33   -0.03  1.0000
 -14  10  -6       3     619                                                         -73   -0.95   -0.04  1.0000
 -11   9  -6     821     522                                                        1151    3.15    0.02  1.0000
 -11  10  -3    3618     497                                                        2928   -3.61    0.02  1.0000
 -10   4 -12     521     657                                                         494   -0.36   -0.02  1.0000
 -10   5 -11     387     629                                                         360    1.30    0.20  1.0000
 -10   6 -10    4649     660                                                        3660   -4.58   -0.15  1.0000
 -10   9  -5    4398     522                                                        3536   -4.09    0.03  1.0000
  -9   7  -8    1497     549                                                        1237   -2.10    0.02  1.0000
  -9   8  -6     788     485                                                         541   -3.06   -0.11  1.0000
  -9   9  -3       5     395                                                        -214    1.36    0.09  1.0000
  -8   4 -11    2270     596                                                        2452   -1.11   -0.14  1.0000
  -8   5 -10    4494     587                                                        3084    6.86    0.15  1.0000
  -8   7  -7    2463     491                                                        1760    4.58    0.08  1.0000
  -7   8  -1      56     284                                                         264   -5.24   -0.01  1.0000
  -5   6  -4     572     303                                                         519   -0.68   -0.06  1.0000
  -4   4  -7       3     360                                                          84    6.16   -0.06  1.0000
  -3   3  -7   16955     536                                                       16982    0.06    0.06  1.0000
  -2   3  -4    3893     327                                                        9672  -21.47   -0.19  1.0000
  -1   1  -6    1328     262                                                        2508    8.13    0.08  1.0000
   2  -6   1   57276     611                                                       71889  -17.17   -0.08  1.0000
   2  -5   0   28085     401                                                       41801  -22.00    0.20  1.0000
 -15   9  -8       0     712                                                        -257    0.04    0.03  1.0000
 -14   8  -9     272     697                                                         222    0.95   -0.01  1.0000
 -13   6 -11       1     674                                                        -137   -0.49   -0.07  1.0000
 -13   7 -10     694     687                                                         584    1.30   -0.06  1.0000
 -13  10  -5    2716     615                                                        2762   -0.26   -0.06  1.0000
 -11   3 -13     740     689                                                         824   -0.89    0.06  1.0000
 -10   1 -14      21     660                                                          23   -0.11   -0.02  1.0000
  -9   2 -13    1580     644                                                        1537   -0.32   -0.04  1.0000
  -7   2 -12      38     524                                                         131   -3.60    0.03  1.0000
  -7   5  -9    8534     609                                                        7849   -2.26   -0.02  1.0000
  -6   5  -8    8529     543                                                        7465   -3.55    0.00  1.0000
  -6   7  -3    1129     321                                                        1869   -5.77   -0.05  1.0000
  -4  -1 -12    2547     505                                                        3087   -3.04   -0.01  1.0000
  -2   1  -8     376     311                                                           1  -11.63    0.15  1.0000
 -15  10  -6     285     644                                                         333   -0.82   -0.01  1.0000
 -14   7 -10    1603     718                                                        1473    0.99   -0.06  1.0000
 -13   9  -7    1322     588                                                        1151   -1.46    0.02  1.0000
 -12   8  -8     597     588                                                         423    2.32    0.00  1.0000
 -12  10  -4     375     497                                                         368   -0.11    0.02  1.0000
 -11   4 -12    1764     681                                                        1890   -0.88   -0.02  1.0000
 -11   7  -9      21     565                                                         -74   -2.71    0.08  1.0000
 -11  10  -2       9     423                                                          28   -1.33    0.13  1.0000
  -9   9  -2     282     364                                                         696    5.74   -0.05  1.0000
  -8   8  -4    3425     443                                                        4763    6.25    0.06  1.0000
  -7   3 -11    2271     555                                                        2661   -2.34    0.01  1.0000
  -7   4 -10     465     497                                                         327   -2.08   -0.03  1.0000
  -7   7  -5      66     368                                                          33   -1.71    0.07  1.0000
  -6   1 -12     779     499                                                         817    0.41   -0.07  1.0000
  -6   7  -2      19     283                                                         378   -9.01    0.01  1.0000
  -6   7   1    4762     224                                                        3268    7.08    0.06  1.0000
  -5   0 -12    2856     520                                                        2498    2.07   -0.12  1.0000
  -5   4  -8    1115     403                                                         508   -6.47    0.03  1.0000
  -4   5  -4    1811     300                                                        2049    1.62    0.09  1.0000
  -3   4  -4      31     234                                                        -169    3.33   -0.05  1.0000
  -2  -1 -10    2650     391                                                        1232    9.77   -0.11  1.0000
  -2   3   0  230491     683                                                      201751   18.44    0.11  1.0000
   2  -7   2    3311     236                                                        2206    6.31   -0.07  1.0000
 -12   9  -6     571     532                                                         810    2.73    0.05  1.0000
 -11   5 -11     341     661                                                         385   -0.69    0.16  1.0000
 -11   6 -10    3652     655                                                        4268   -2.92   -0.13  1.0000
 -10   9  -4    1040     437                                                         885    1.50   -0.03  1.0000
  -9   3 -12      44     544                                                         -80    3.94    0.07  1.0000
  -9   4 -11     146     542                                                         101    1.48   -0.12  1.0000
  -9   5 -10    1834     581                                                        2412    3.74    0.17  1.0000
  -8   1 -13     115     550                                                         188   -1.79    0.08  1.0000
  -8   6  -8   15742     699                                                       15751   -0.02   -0.07  1.0000
  -7   6  -7     424     431                                                         223   -3.45    0.09  1.0000
  -6   2 -11       3     495                                                        -138   -1.10    0.04  1.0000
  -6   4  -9    4887     510                                                        4244   -2.84    0.01  1.0000
  -5   6  -3     408     269                                                         103    7.34   -0.03  1.0000
  -4   3  -8      88     379                                                         465    7.35   -0.01  1.0000
  -2   2  -6     791     269                                                         219   -7.96   -0.05  1.0000
  -2   3  -3   14451     356                                                       18229   -8.83   -0.06  1.0000
  -1  -2   6     185     212                                                        1096   11.65    0.02  1.0000
   1  -4   3   28033     412                                                       27602   -0.77    0.03  1.0000
 -16  10  -6       2     651                                                           2   -0.08    0.03  1.0000
 -14   9  -7       0     616                                                        -207    0.36    0.00  1.0000
 -14  10  -5    5089     652                                                        5461    1.53    0.01  1.0000
 -13   8  -8    2876     657                                                        3243    1.98    0.03  1.0000
 -12   4 -12       2     665                                                         -98   -0.80   -0.02  1.0000
 -12   7  -9     964     635                                                        1490   -4.51    0.00  1.0000
 -12  10  -3     537     477                                                         398   -1.94    0.00  1.0000
 -11   8  -7     150     520                                                          62   -2.62   -0.03  1.0000
 -11   9  -5    1501     486                                                        1024   -4.02    0.00  1.0000
 -10   2 -13     149     605                                                         176    0.63   -0.04  1.0000
 -10   7  -8    1104     534                                                         889   -2.03   -0.01  1.0000
  -9   8  -5       3     406                                                        -148    0.96    0.02  1.0000
  -9   9  -1    2841     377                                                        2991   -0.82   -0.12  1.0000
  -8   7  -6     785     420                                                         449    4.07    0.02  1.0000
  -6   3 -10    2649     481                                                        1855   -5.02    0.09  1.0000
  -6   7   0    1060     215                                                         927   -1.25   -0.26  1.0000
  -5   1 -11   10139     575                                                        8675    4.50    0.04  1.0000
  -5   3  -9    3420     498                                                        5345    8.72   -0.05  1.0000
  -5   5  -6   12607     524                                                       15116   -6.36   -0.11  1.0000
  -3   0 -10   14048     522                                                        9569  -12.35    0.01  1.0000
  -3   1  -9    6075     463                                                        6233    0.60   -0.01  1.0000
   1  -5   4   11048     344                                                       11991    2.62    0.06  1.0000
   1  -3   2    2443     171                                                        2671    1.37   -0.13  1.0000
 -15   9  -7     982     666                                                         817    1.64   -0.03  1.0000
 -13  10  -4     274     510                                                         263   -0.20    0.01  1.0000
 -12   5 -11      11     629                                                        -153   -1.98    0.09  1.0000
 -12   6 -10      38     636                                                          58   -0.89   -0.07  1.0000
 -10   3 -12     213     594                                                         307    1.75    0.06  1.0000
 -10   8  -6     223     458                                                         126   -2.45   -0.08  1.0000
  -9   7  -7    3251     501                                                        2440    4.54    0.10  1.0000
  -8   2 -12     431     534                                                         487   -0.78   -0.01  1.0000
  -8   5  -9     439     482                                                         423    0.22    0.02  1.0000
  -8   8  -3    1327     347                                                        1003   -2.84   -0.01  1.0000
  -5   2 -10     698     434                                                         389    3.99   -0.06  1.0000
  -4   1 -10    3030     453                                                        3460    2.25    0.02  1.0000
  -4   2  -9     449     388                                                         430   -0.27   -0.06  1.0000
  -4   5  -3    6432     303                                                        4549   -7.61    0.07  1.0000
  -3   4  -3      88     203                                                          17    3.13   -0.01  1.0000
  -2   3  -2   36962     468                                                       47298  -15.05    0.10  1.0000
 -10   6  -9     474     489                                                         160    5.44    0.08  1.0000
 -15 -11  13     595     539                                                         569   -0.32   -0.01  1.0000
 -15 -11  14     223     558                                                         240   -0.34   -0.05  1.0000
 -14  -9  13     277     467                                                         256   -0.39   -0.01  1.0000
 -14  -9  14     688     519                                                         571    1.39    0.08  1.0000
 -14  -9  15     170     534                                                         254    1.72    0.18  1.0000
 -13  -8   9       1     393                                                        -237   -0.49   -0.07  1.0000
 -13  -8  16     477     487                                                         367   -1.60   -0.01  1.0000
 -12  -6  11     318     362                                                         344   -0.43   -0.04  1.0000
 -11  -5  15     284     423                                                         362   -1.29    0.06  1.0000
 -10  -4  15    5083     496                                                        5042    0.17   -0.04  1.0000
  -9  -6   3     167     254                                                         -61    7.70    0.16  1.0000
  -9  -3  15    1660     415                                                        1454   -1.56    0.05  1.0000
  -8  -4   4    6916     344                                                        9807    9.46   -0.07  1.0000
  -7  -1  13       7     359                                                         -12   -1.56    0.00  1.0000
  -6  -2   4    7649     327                                                       11762  -12.53    0.00  1.0000
  -6  -1  16       1     407                                                         -14   -0.63    0.07  1.0000
   0   3   8   18087     411                                                       18251    0.36   -0.03  1.0000
   6  -2  -6   33221     578                                                       35327    3.39    0.05  1.0000
 -14  -9  11     718     442                                                         527   -2.30    0.05  1.0000
 -13  -7  12    1851     463                                                        1667    1.31    0.00  1.0000
 -13  -7  13    1826     471                                                        1628   -1.42    0.05  1.0000
 -12  -6  10     928     376                                                         465    5.35    0.08  1.0000
 -12  -6  15    1396     484                                                        1297   -0.80   -0.01  1.0000
 -11  -5   9     980     360                                                        1279   -2.66   -0.04  1.0000
 -11  -5  16    3259     537                                                        3144   -0.61   -0.05  1.0000
 -10  -4  16     157     471                                                         151   -0.15   -0.15  1.0000
  -9  -4  18       2     485                                                          -2   -0.76   -0.04  1.0000
  -9  -3  16     395     439                                                         363    0.55   -0.02  1.0000
  -8  -2  15       0     416                                                         -25   -0.27    0.11  1.0000
  -7  -1  14    4482     442                                                        3603   -4.13   -0.02  1.0000
  -6  -1   6    4635     350                                                        8240  -13.53    0.00  1.0000
  -6   0  12   10043     485                                                        9132    2.78    0.03  1.0000
  -4   1   8    3585     282                                                        1209  -15.06    0.06  1.0000
  -4   1  13      91     346                                                         334    5.20   -0.03  1.0000
  -2   1   4   96517     591                                                       83097  -13.36    0.08  1.0000
   4  -1  -4   25777     378                                                       22320    6.65    0.02  1.0000
 -14  -9  10     223     441                                                         118    2.43    0.07  1.0000
 -13  -7  11      20     413                                                         -78    2.67   -0.01  1.0000
 -13  -7  15    1910     539                                                        1834   -0.53    0.08  1.0000
 -12  -6  16     855     485                                                         815    0.41    0.01  1.0000
 -11  -7   5     996     322                                                         365   -7.45    0.09  1.0000
 -10  -5   6    7918     384                                                        8458   -1.78    0.04  1.0000
 -10  -4   8     585     319                                                         636   -0.62    0.00  1.0000
  -8  -3  18      72     478                                                          30   -1.79   -0.03  1.0000
  -6   0  10   10081     459                                                       11423    3.87   -0.05  1.0000
   3  -4  -6     878     259                                                        1469   -5.19    0.05  1.0000
 -15 -10  12    1156     524                                                         996    1.46   -0.01  1.0000
 -15 -10  14       2     520                                                        -238    0.87    0.10  1.0000
 -14  -8  13      17     463                                                         130   -4.55   -0.08  1.0000
 -14  -8  14     916     520                                                         885   -0.30   -0.11  1.0000
 -13  -8   8    1840     402                                                        1753   -0.61   -0.02  1.0000
 -13  -7  16     586     532                                                         608   -0.28    0.08  1.0000
 -12  -7   7    8152     476                                                        9355   -3.84    0.00  1.0000
 -12  -6   9     967     380                                                        1465   -4.28   -0.04  1.0000
 -12  -6  17     425     525                                                         480    0.77    0.04  1.0000
 -11  -5  17     436     490                                                         502   -0.90    0.03  1.0000
 -10  -4  17       0     488                                                         -18   -0.15   -0.09  1.0000
  -8  -2  16     457     431                                                         265    3.07    0.02  1.0000
  -7  -1  15     388     402                                                         255   -2.22    0.02  1.0000
  -2   2   7    8001     288                                                        6353    5.81    0.00  1.0000
  -1   2   5     655     158                                                         122    9.28   -0.06  1.0000
 -14  -8  15     679     534                                                         799   -1.32    0.06  1.0000
 -13  -7  10     469     388                                                         165    5.26    0.05  1.0000
 -11  -5   8    3571     366                                                        3021   -2.87    0.07  1.0000
 -11  -4  12    2592     419                                                        3104    2.86    0.04  1.0000
 -10  -3  11     109     370                                                         165    1.44   -0.17  1.0000
 -10  -3  14   10457     544                                                        8615    5.63    0.00  1.0000
  -9  -3  17    1695     481                                                        1682   -0.09   -0.04  1.0000
  -9  -2  13     407     400                                                         590   -2.46   -0.06  1.0000
  -6   0  14     465     393                                                         794   -3.98   -0.03  1.0000
  -5  -1   4    3713     271                                                        7844  -16.49   -0.02  1.0000
  -3   2  11     124     312                                                         -36    6.65    0.00  1.0000
   0   3   7     255     206                                                         174   -1.79    0.10  1.0000
   9  -1  -6    1396     290                                                         898    4.41   -0.08  1.0000
 -14  -8  11       9     426                                                         -93   -1.74    0.04  1.0000
 -14  -8  16     135     550                                                          91   -1.24    0.05  1.0000
 -12  -5  12     664     423                                                        1118    4.57    0.07  1.0000
 -12  -5  14     597     421                                                         599    0.03    0.00  1.0000
 -11  -6   6    3363     353                                                        3458    0.49    0.07  1.0000
 -11  -4  11     312     359                                                         660   -4.85    0.00  1.0000
 -11  -4  15    2113     484                                                        2227    0.73   -0.04  1.0000
 -10  -4  18     519     506                                                         552   -0.43   -0.02  1.0000
 -10  -3  15       8     436                                                        -134   -1.64    0.08  1.0000
  -9  -3   7     861     319                                                        1342   -4.36   -0.08  1.0000
  -9  -2  11     213     336                                                         230    0.34   -0.15  1.0000
  -8  -2  17       3     472                                                        -336    0.96    0.01  1.0000
  -7  -1  16       2     429                                                        -124   -0.82    0.03  1.0000
  -6  -4   1   10933     234                                                        8833   -6.31    0.09  1.0000
  -5  -3   1    6147     206                                                        8002    6.59   -0.08  1.0000
  -5   0   6    4589     327                                                        8530  -14.70    0.03  1.0000
  -5   1  11    7884     416                                                        5702    7.92    0.03  1.0000
  -4   1   7     100     249                                                         316    4.76    0.04  1.0000
  -3   2  10    2438     294                                                         533  -15.85    0.01  1.0000
  -3   2  12    1111     358                                                        1202    0.80    0.01  1.0000
   5   1  -2    5467     210                                                        6035    2.23    0.25  1.0000
   6   2  -1     148     147                                                         740   17.64   -0.67  1.0000
   7  -3  -7    1344     289                                                        1263   -0.67   -0.03  1.0000
  10   1  -4     122     266                                                         855   10.91   -0.24  1.0000
  12   2  -3     179     280                                                         131   -1.13    0.20  1.0000
 -15  -9  14     309     523                                                         291    0.31    0.04  1.0000
 -13  -7   9     275     387                                                         338   -1.09   -0.07  1.0000
 -13  -6  12     350     426                                                         614    3.63    0.13  1.0000
 -13  -6  13     253     439                                                         323    1.28   -0.02  1.0000
 -13  -6  14     488     465                                                         474   -0.18   -0.22  1.0000
 -13  -6  15     721     515                                                         797   -0.83   -0.01  1.0000
 -12  -5  11     203     395                                                         568   -6.07    0.02  1.0000
 -11  -4  10    1324     396                                                        2100   -5.63    0.09  1.0000
 -11  -4  16       0     488                                                          -6   -0.01   -0.18  1.0000
 -10  -4   7    4250     374                                                        4700   -2.01   -0.07  1.0000
 -10  -3  10    2294     365                                                        2610    1.91    0.00  1.0000
  -9  -3  18       2     489                                                        -268   -0.88   -0.01  1.0000
  -9  -2  15     534     442                                                         418   -1.59    0.12  1.0000
  -8  -3   5    6467     347                                                        8448   -6.86    0.12  1.0000
  -8  -2   7     949     297                                                        1057    1.02    0.07  1.0000
  -8  -1  12    1212     381                                                        1157    0.48    0.05  1.0000
  -8  -1  13    3587     454                                                        4301   -3.40   -0.02  1.0000
  -7  -2   5   23282     440                                                       19710    7.27    0.06  1.0000
  -6   0   8  388157    1781                                                      359573  -13.94   -0.01  1.0000
  -5   1  10    3420     353                                                        2511   -4.99    0.06  1.0000
  -5   1  12    6213     459                                                        9156   10.05   -0.04  1.0000
  -5   1  13    1538     394                                                        1061    3.99   -0.03  1.0000
  -3   2   9     125     272                                                          79    1.39   -0.08  1.0000
   1  -2  -3    1794     156                                                        2531    4.75    0.16  1.0000
   1   3   5    2764     168                                                        2057    4.30   -0.02  1.0000
   4  -5  -7    7380     323                                                        3892  -14.03    0.02  1.0000
 -15  -9  12    1796     519                                                        1898    0.71   -0.05  1.0000
 -15  -9  15     933     557                                                         862    0.70    0.11  1.0000
 -14  -8  10     355     444                                                         293   -1.04    0.02  1.0000
 -13  -6  16     499     527                                                         484   -0.20   -0.05  1.0000
 -12  -5  16    1268     495                                                        1384   -0.95   -0.10  1.0000
 -10  -6   4    1537     282                                                        1116   -3.46    0.00  1.0000
 -10  -3  16     820     458                                                         718    1.10    0.02  1.0000
  -9  -4   5   14174     410                                                       13905   -0.68   -0.01  1.0000
  -8  -1  10    1884     378                                                        3268    8.21    0.02  1.0000
  -8  -1  14      50     400                                                         182   -3.97    0.01  1.0000
  -3   1   5   34145     517                                                       46183   17.97   -0.04  1.0000
  -1   3   9    1832     322                                                        3780  -11.13   -0.08  1.0000
   0  -4  -4     368     146                                                          27  -14.41   -0.19  1.0000
   5  -6  -8      25     311                                                          62    7.25   -0.06  1.0000
   5  -3  -6    1348     280                                                        1430    0.66   -0.03  1.0000
   7  -2  -6   12156     376                                                        9672    7.10    0.06  1.0000
  11   1  -4    3413     299                                                        1261   13.67   -0.19  1.0000
 -14  -7  13     638     476                                                         663    0.28    0.04  1.0000
 -14  -7  14     488     506                                                         589    1.30   -0.12  1.0000
 -14  -7  15     422     537                                                         394   -0.43    0.02  1.0000
 -12  -5  10    1572     391                                                        1470   -0.78    0.03  1.0000
 -12  -5  17       1     540                                                         -15   -0.52    0.01  1.0000
 -11  -5   7    3687     379                                                        3652   -0.18    0.05  1.0000
 -11  -4  17     864     532                                                         891    0.27   -0.08  1.0000
 -10  -3   9     455     340                                                         384    1.07   -0.04  1.0000
  -9  -2   9    1256     341                                                         920   -3.05   -0.04  1.0000
  -9  -2  16     418     456                                                         691    3.50    0.02  1.0000
  -8  -2  18     345     490                                                         297    0.82    0.06  1.0000
  -7   0  12   12118     563                                                       15569    8.76    0.02  1.0000
  -5   1   9   10789     393                                                        8436    7.17   -0.04  1.0000
  -5   1  14       3     394                                                         -25    1.11    0.00  1.0000
   3  -3  -5    2852     234                                                        3573    3.80    0.02  1.0000
   7   0  -4   11101     308                                                        7084   12.65   -0.03  1.0000
   9   2  -2     200     249                                                        1205   12.38    0.00  1.0000
 -14  -7  16     297     545                                                         310    0.22    0.06  1.0000
 -13  -6  17     101     516                                                         103    0.07    0.00  1.0000
 -12  -7   6     510     339                                                         493   -0.22    0.09  1.0000
 -11  -4   9    3197     389                                                        3405   -1.09   -0.13  1.0000
 -10  -5   5     246     280                                                         262    0.30    0.04  1.0000
  -7  -4   2     425     186                                                         722   -3.73   -0.11  1.0000
  -7   0  14     413     417                                                         403    0.14   -0.01  1.0000
  -6  -3   2    1868     234                                                        7152  -24.65   -0.32  1.0000
  -6  -1   5  112652     899                                                      118675    5.28   -0.10  1.0000
  -3   2   8   18156     441                                                       17805   -0.78    0.08  1.0000
  -2   2   6    8599     309                                                       11430    8.46    0.04  1.0000
 -16 -10  13    3535     603                                                        4019    2.35   -0.02  1.0000
 -16 -10  14     452     557                                                         367    1.26    0.07  1.0000
 -15  -8  15       4     560                                                        -152   -1.12    0.04  1.0000
 -14  -8   9      12     409                                                        -265   -2.03   -0.07  1.0000
 -14  -7  11    3754     508                                                        4303    2.58   -0.01  1.0000
 -13  -7   8     249     356                                                         114    3.05    0.03  1.0000
 -13  -6  10   10468     526                                                        9538    2.77    0.07  1.0000
 -12  -5   9     769     378                                                         599   -1.95   -0.08  1.0000
 -12  -4  13      23     451                                                          -9   -2.83    0.17  1.0000
 -12  -4  14    1541     485                                                         975    4.79    0.06  1.0000
 -11  -4  18     256     533                                                         257    0.03    0.00  1.0000
 -11  -3  13     897     424                                                         530   -4.13    0.12  1.0000
  -9  -2  17       0     488                                                        -207    0.10    0.02  1.0000
  -8  -1   9     724     318                                                         216   -7.98    0.13  1.0000
  -8  -1  16     359     450                                                         327   -0.52   -0.02  1.0000
  -7   0  10     318     332                                                         642    4.47   -0.06  1.0000
  -4  -2   1   10772     199                                                        9711    3.12    0.37  1.0000
  -1   3   8    7263     325                                                        7718    1.57    0.04  1.0000
   0   3   6     599     195                                                        1286    6.80   -0.10  1.0000
   6  -4  -7    1438     310                                                        3046  -10.30   -0.08  1.0000
   8   1  -3   15807     398                                                       17671   -4.29   -0.28  1.0000
 -15  -8  13     216     504                                                         106   -2.63   -0.05  1.0000
 -13  -5  13    1564     489                                                        1749   -1.36   -0.02  1.0000
 -13  -5  14    1494     475                                                        1431    0.49    0.06  1.0000
 -13  -5  15    1418     544                                                        1473    0.43    0.07  1.0000
 -12  -4  12     848     421                                                         725    1.30    0.09  1.0000
 -12  -4  15       8     467                                                        -150    1.65   -0.05  1.0000
 -11  -3  12    4776     468                                                        4355   -1.86    0.04  1.0000
 -11  -3  15     445     465                                                         530   -1.16    0.12  1.0000
 -10  -3  18       0     502                                                        -158   -0.04    0.00  1.0000
 -10  -2  12     218     386                                                         169   -1.06    0.04  1.0000
 -10  -2  14    3370     481                                                        3398   -0.14   -0.01  1.0000
  -9  -3   6    1196     317                                                        2227    7.52    0.04  1.0000
  -8  -5   2    4117     284                                                        7350   12.90   -0.39  1.0000
  -5  -2   2    2021     180                                                        2581  -57.05    0.09  1.0000
  -5   1   8    1198     282                                                         509   -7.22    0.03  1.0000
  -4   2  11    1158     349                                                        1508    2.87    0.04  1.0000
  -4   2  12    1065     377                                                        1494   -3.59    0.03  1.0000
   2   1   0      27      99                                                        7788   52.37   -0.11  1.0000
 -13  -5  12    4036     472                                                        3408    3.07    0.08  1.0000
 -13  -5  16       3     506                                                         -33   -1.03   -0.14  1.0000
 -12  -4  16     391     515                                                         370   -0.33   -0.18  1.0000
 -11  -6   5   17568     514                                                       18694    2.49   -0.02  1.0000
 -11  -4   8     929     350                                                         695    2.46    0.02  1.0000
 -11  -3  11    2571     425                                                        3039    2.63   -0.32  1.0000
 -11  -3  16    2923     538                                                        3078    0.84    0.06  1.0000
 -10  -4   6     739     316                                                        1438    6.41   -0.02  1.0000
 -10  -3   8     368     334                                                        1558   12.19    0.04  1.0000
 -10  -2  11     135     369                                                         212   -1.77   -0.13  1.0000
 -10  -2  15    2114     486                                                        2452   -2.12    0.13  1.0000
  -9  -2   8     402     306                                                          -2   11.95    0.02  1.0000
  -8  -2   6   16624     419                                                       13171    8.45    0.00  1.0000
  -8  -1  17     289     474                                                         205   -1.59    0.06  1.0000
  -7  -3   3     184     195                                                         262    1.56   -0.19  1.0000
  -6   1  13     131     379                                                         186    1.35   -0.03  1.0000
  -4   1   6    7646     325                                                        9508    6.01    0.08  1.0000
  -4   2  10     913     355                                                        3767  -18.59    0.03  1.0000
   3   2   1   57019     198                                                       53382   -4.62    0.01  1.0000
   5  -1  -4    3981     285                                                        8238   16.51    0.08  1.0000
 -16  -9  14     489     565                                                         424   -0.91    0.00  1.0000
 -16  -9  15     493     561                                                         490   -0.04    0.05  1.0000
 -14  -7  10    2181     452                                                        3197    5.87    0.02  1.0000
 -14  -6  13    1381     471                                                        1539    1.24   -0.03  1.0000
 -14  -6  14      90     472                                                          73   -0.56   -0.15  1.0000
 -14  -6  15      83     511                                                          66   -0.59   -0.01  1.0000
 -14  -6  16     446     539                                                         499   -0.73   -0.09  1.0000
 -13  -6   9    2696     419                                                        3585   -4.74   -0.06  1.0000
 -13  -5  17       0     552                                                        -143    0.20    0.01  1.0000
 -12  -4  11      14     381                                                        -212   -2.25   -0.08  1.0000
 -12  -4  17     645     522                                                         576    0.84   -0.07  1.0000
 -10  -2  16     708     452                                                         454    3.16    0.02  1.0000
  -9  -1  14     682     419                                                         447   -2.97    0.02  1.0000
  -8  -6   1     165     217                                                         509    5.90    0.15  1.0000
  -8  -4   3   23886     430                                                       23911    0.05    0.04  1.0000
  -8  -1   8    3666     369                                                        5014   -6.12    0.00  1.0000
  -7   0  16       1     430                                                        -149    0.51   -0.05  1.0000
  -6   1  11    5368     421                                                        6467    4.26    0.09  1.0000
  -6   1  14     291     412                                                         498    3.14    0.02  1.0000
  -2   3  10    8523     454                                                       14016  -15.55   -0.02  1.0000
   3  -1  -3   36024     455                                                       48958   18.77   -0.04  1.0000
   4  -4  -6     377     258                                                         672   -3.88    0.04  1.0000
   8  -2  -6   18231     437                                                       14597    8.47    0.04  1.0000
 -15  -8  11     922     457                                                         878    0.43    0.05  1.0000
 -14  -6  12    2530     482                                                        3008    2.71    0.14  1.0000
 -13  -5  11    1029     432                                                        1632   -4.97   -0.01  1.0000
 -12  -5   8    2825     402                                                        3169   -1.87    0.12  1.0000
 -11  -5   6     801     318                                                         771   -0.33    0.02  1.0000
 -11  -3  10    2368     387                                                        1655    4.77    0.01  1.0000
 -11  -3  17     508     506                                                         492   -0.21   -0.01  1.0000
 -10  -2  10     786     353                                                         245    7.39   -0.02  1.0000
  -7  -1   6    1662     313                                                        3886  -12.88   -0.01  1.0000
  -6  -2   3   11111     305                                                       12943    4.98   -0.03  1.0000
  -6   1  10    4913     406                                                        6727   -7.11    0.08  1.0000
  -3   2   7   22315     421                                                       19849    5.07   -0.01  1.0000
   2  -4  -5    2336     192                                                        1308    7.28    0.08  1.0000
   7   2  -1   14643     251                                                        9189   15.01   -0.51  1.0000
   8  -1  -5   44826     685                                                       54574  -13.05   -0.13  1.0000
   8   0  -4   42595     483                                                       26493   26.01    0.00  1.0000
  11   2  -2    6342     300                                                        2732   16.32    0.07  1.0000
 -16  -9  12     433     521                                                         344   -1.35   -0.10  1.0000
 -15  -7  14      89     520                                                         108    0.55   -0.13  1.0000
 -15  -7  15    1472     557                                                        1529   -0.44   -0.03  1.0000
 -15  -7  16     271     563                                                         283    0.22    0.02  1.0000
 -12  -4  10    1829     411                                                        2469   -4.13    0.10  1.0000
 -10  -2  17     578     494                                                         549   -0.36    0.02  1.0000
  -9  -6   2    1153     250                                                         914    2.27   -0.25  1.0000
  -9  -5   3   16908     379                                                       14133    6.65    0.07  1.0000
  -9  -1  16     742     468                                                         733   -0.09   -0.05  1.0000
  -8   0  14     257     401                                                          94    3.90    0.01  1.0000
  -6   1  15       0     400                                                         -84   -0.11   -0.07  1.0000
  -2   3   9    4765     367                                                        7301   -9.79   -0.11  1.0000
   5  -5  -7       2     268                                                         329  -11.47    0.01  1.0000
   6  -3  -6     951     273                                                        1293    3.06   -0.03  1.0000
   6   1  -2    9308     221                                                        5318   14.04    0.32  1.0000
   9   1  -3    2601     291                                                        4272   -8.60   -0.16  1.0000
 -14  -7   9       1     402                                                        -225   -0.55   -0.11  1.0000
 -14  -6  11    4230     472                                                        3431   -3.86    0.00  1.0000
 -13  -5  10    2233     437                                                        2625   -2.38    0.00  1.0000
 -11  -3  18     387     518                                                         406    0.28   -0.01  1.0000
  -9  -4   4    1528     269                                                         390   11.57   -0.12  1.0000
  -9  -1  10    1378     349                                                         622    7.27    0.03  1.0000
  -8  -3   4   13392     376                                                       13406    0.04   -0.07  1.0000
  -5   1   7   98981     886                                                       95854    2.99    0.07  1.0000
   7  -4  -7   67083     760                                                       58907   -9.72   -0.07  1.0000
 -17 -10  14    1907     586                                                        2022    0.77    0.03  1.0000
 -16  -8  14    4138     619                                                        4274    0.63   -0.07  1.0000
 -16  -8  15     343     537                                                         368   -0.40    0.04  1.0000
 -15  -7  12     122     453                                                          76    1.37    0.04  1.0000
 -13  -6   8     211     351                                                         269   -1.12    0.01  1.0000
 -13  -4  14     528     459                                                         817    3.34    0.05  1.0000
 -12  -6   6    3442     392                                                        3395    0.23    0.09  1.0000
 -12  -3  13     187     428                                                          71   -3.15    0.07  1.0000
 -12  -3  15     109     460                                                         123   -0.37    0.18  1.0000
 -11  -3   9     202     338                                                         138    1.48   -0.02  1.0000
 -11  -2  14    1292     457                                                        1592   -2.36   -0.03  1.0000
 -10  -3   7    8646     399                                                        7375   -4.24   -0.04  1.0000
 -10  -2  18       5     516                                                        -323    1.33    0.04  1.0000
  -9  -2   7    1601     324                                                        2123   -3.62    0.04  1.0000
  -9  -1  17      11     473                                                         -40   -2.00    0.07  1.0000
  -8   0  16     453     466                                                         335    1.79   -0.05  1.0000
  -7  -2   4    2944     265                                                        4853   -9.19   -0.03  1.0000
  -6   1   9   13769     474                                                       14486    1.80   -0.04  1.0000
  -5   2  12      37     366                                                         104   -6.59    0.03  1.0000
  -5   2  13     592     382                                                         455   -1.79    0.06  1.0000
   9  -2  -6      24     276                                                          39    6.51    0.02  1.0000
 -16  -8  13      21     527                                                          25    0.23    0.02  1.0000
 -14  -5  14    2459     506                                                        2566    0.63    0.10  1.0000
 -14  -5  15     287     518                                                         209    1.49    0.05  1.0000
 -14  -5  16     232     517                                                         267   -0.70   -0.14  1.0000
 -13  -4  13     100     430                                                         159   -1.72    0.18  1.0000
 -13  -4  16       2     505                                                        -213   -0.73   -0.16  1.0000
 -12  -4   9     141     350                                                         161    0.49   -0.11  1.0000
 -12  -3  16     156     496                                                         152    0.18    0.10  1.0000
 -11  -2  15    3326     492                                                        3026   -1.59    0.12  1.0000
  -8   0  10   18665     545                                                       16959    3.82   -0.05  1.0000
  -7   1  13     158     391                                                          99   -1.56   -0.04  1.0000
  -5  -1   3      38     213                                                        2819   28.21   -0.05  1.0000
  -5   2  11     634     329                                                         761   -1.44    0.05  1.0000
  -4  -1   2    6139     234                                                        9893  -12.59   -0.16  1.0000
  -4   2   8    2624     303                                                        2161    2.82    0.04  1.0000
   7   3   1     973     152                                                         337    7.67    0.08  1.0000
   9  -1  -5   38680     550                                                       30239  -13.59   -0.05  1.0000
   9   0  -4   20075     559                                                       35658   28.13    0.03  1.0000
  10   1  -3    2834     304                                                        4302   -7.38   -0.02  1.0000
 -15  -7  11    3838     491                                                        3456    1.89    0.00  1.0000
 -15  -6  15     305     517                                                         310    0.09   -0.02  1.0000
 -15  -6  16     578     574                                                         509   -0.92   -0.10  1.0000
 -14  -5  13    1678     463                                                        1525   -1.14    0.03  1.0000
 -14  -5  17       2     518                                                        -204    0.89    0.02  1.0000
 -13  -4  12     628     430                                                         658   -0.35    0.10  1.0000
 -13  -4  17       3     526                                                         -49    1.10   -0.05  1.0000
 -12  -5   7    1660     363                                                        1739   -0.57    0.07  1.0000
 -12  -3  17     135     523                                                         145    0.28    0.01  1.0000
 -11  -2  12     263     395                                                         290   -0.49    0.06  1.0000
 -11  -2  16     645     470                                                         480    2.09    0.00  1.0000
 -10  -6   3     707     280                                                         209    8.56    0.06  1.0000
 -10  -1  15     554     444                                                         821   -3.05   -0.09  1.0000
  -9  -1  18       1     491                                                        -284    0.57    0.09  1.0000
  -7   1  12    1141     383                                                        1726    4.64    0.02  1.0000
  -7   1  14    4294     450                                                        3434    4.13    0.05  1.0000
  -3   3  11     520     329                                                         655    1.66    0.11  1.0000
  -2   2   5    4451     248                                                        7321   11.24   -0.13  1.0000
  -2   3   8   29842     494                                                       27482    4.15    0.10  1.0000
   4  -3  -5      47     223                                                        -106    4.08   -0.06  1.0000
   4   1  -1   72056     374                                                       46777   31.10   -0.23  1.0000
   5   2   0     328     127                                                        1228   10.10    0.01  1.0000
   6  -2  -5    4705     317                                                        6944   -8.78   -0.08  1.0000
 -15  -6  14    1931     533                                                        2054   -0.82   -0.09  1.0000
 -14  -7   8     128     384                                                          40    3.13    0.06  1.0000
 -13  -5   9      43     359                                                          43    0.00   -0.09  1.0000
 -12  -3  11      44     388                                                          61    3.28   -0.40  1.0000
 -12  -3  18       0     548                                                        -108    0.01   -0.02  1.0000
 -11  -2  11    2401     417                                                        2789   -2.28   -0.08  1.0000
 -11  -2  17      75     511                                                          81   -0.19    0.02  1.0000
 -10  -4   5   27284     565                                                       29803   -4.45   -0.05  1.0000
 -10  -1  16      99     465                                                         101   -0.04   -0.07  1.0000
  -9  -3   5    1980     268                                                         973   -7.94    0.05  1.0000
  -8  -2   5   38292     602                                                       39733    2.18   -0.05  1.0000
  -7   1  11    2336     373                                                        2255   -0.50    0.13  1.0000
  -7   1  15      59     415                                                          16   -2.20   -0.04  1.0000
  -6  -1   4    1443     257                                                        5135  -20.08   -0.01  1.0000
  -5   2  10     661     342                                                        2749  -15.95    0.05  1.0000
  -3   1   4  105193     720                                                      110778   -5.07    0.04  1.0000
  -3   3  10     612     301                                                         102   -8.75   -0.02  1.0000
  -2   1   3   40614     382                                                       39048    2.34   -0.05  1.0000
   0  -6  -5      11     191                                                          25   -1.31    0.09  1.0000
   8   2  -1   11508     313                                                       14397    7.59   -0.23  1.0000
  10   0  -4   11500     333                                                        5239   20.82    0.04  1.0000
  11   1  -3   15582     440                                                       17072   -3.48    0.05  1.0000
 -17  -9  14     449     552                                                         572   -1.62   -0.02  1.0000
 -16  -7  15     808     574                                                         773   -0.37   -0.05  1.0000
 -15  -6  13      20     454                                                           4    1.47    0.02  1.0000
 -13  -4  11    2167     430                                                        2071    0.64   -0.14  1.0000
 -11  -2  18       1     537                                                        -103    0.44    0.03  1.0000
 -10  -1  11    3751     430                                                        4220   -2.22   -0.01  1.0000
 -10  -1  17       6     511                                                        -216   -1.46    0.07  1.0000
  -4   1   5    5240     214                                                        1403   20.87   -0.09  1.0000
  -3   2   6   21858     428                                                       23468    3.19    0.04  1.0000
   2  -6  -6      67     237                                                         149    3.06   -0.10  1.0000
   2  -3  -4     481     169                                                         240  -10.92   -0.13  1.0000
   5  -4  -6    2339     294                                                        2845   -2.97    0.03  1.0000
   7  -3  -6    7620     356                                                        8070    1.52   -0.06  1.0000
  10  -1  -5    3044     331                                                        4901   -8.86    0.02  1.0000
 -17  -9  13     397     515                                                         242   -2.61    0.02  1.0000
 -16  -8  11    1214     489                                                        1581    2.93    0.07  1.0000
 -16  -7  14     712     531                                                         784   -0.78   -0.15  1.0000
 -15  -7  10      51     418                                                         205    4.30   -0.04  1.0000
 -14  -6   9       2     392                                                          60   -4.09   -0.03  1.0000
 -14  -5  11    6391     513                                                        5726   -2.55   -0.05  1.0000
 -13  -6   7     272     365                                                         290   -0.32    0.01  1.0000
 -11  -6   4   12386     442                                                       13357    2.55   -0.06  1.0000
 -11  -3   8      28     329                                                         428   10.99    0.02  1.0000
 -10  -2   8     135     322                                                         401    5.06    0.03  1.0000
  -9   0  16      11     468                                                        -131    1.99   -0.03  1.0000
  -7   1  10   12925     458                                                       10008   -8.14    0.08  1.0000
  11   0  -4   16789     492                                                       20993    9.13    0.03  1.0000
 -14  -4  15    2303     569                                                        2669    2.20   -0.01  1.0000
 -13  -3  14     244     481                                                         385   -2.42   -0.04  1.0000
 -13  -3  15     175     458                                                         182    0.25    0.24  1.0000
 -13  -3  16     818     538                                                         847   -0.31    0.13  1.0000
 -12  -4   8    3326     371                                                        2647    3.71    0.01  1.0000
 -12  -3  10     886     394                                                        1474    5.14    0.02  1.0000
 -11  -5   5    1146     302                                                         850   -2.80   -0.01  1.0000
 -11  -2  10    1026     371                                                         605    4.44    0.07  1.0000
 -10  -1  18       5     521                                                          10    0.52    0.07  1.0000
  -9  -1   8    5841     411                                                        7353   -5.56    0.05  1.0000
  -7  -1   5  152346    1075                                                      160331   -6.02   -0.16  1.0000
  -6   2  12     345     381                                                         963   -7.54    0.02  1.0000
  -6   2  13    1185     412                                                        1463   -2.28    0.03  1.0000
  -6   2  14    4590     485                                                        5306    3.03    0.05  1.0000
  -5   2   9    3870     360                                                        5690   -7.89   -0.07  1.0000
  -3   3   9    5076     317                                                        3583   -6.79   -0.10  1.0000
   7   1  -2   26346     465                                                       39049   21.04    0.31  1.0000
 -17  -8  15       0     557                                                        -220    0.35    0.04  1.0000
 -15  -6  11      34     445                                                         -21   -3.47    0.02  1.0000
 -15  -5  15     470     546                                                         329    2.14    0.03  1.0000
 -15  -5  16       0     554                                                        -145   -0.12   -0.13  1.0000
 -14  -4  14       6     453                                                         -68    1.45    0.03  1.0000
 -14  -4  16       0     505                                                           2   -0.86   -0.11  1.0000
 -14  -4  17     689     533                                                         620    0.80   -0.03  1.0000
 -13  -5   8     222     366                                                         177   -1.05    0.13  1.0000
 -13  -4  10     590     393                                                         824   -2.63    0.08  1.0000
 -13  -3  13     597     442                                                         776   -2.04   -0.01  1.0000
 -13  -3  17      86     514                                                          64    0.75    0.02  1.0000
 -12  -2  14    6454     524                                                        5520   -3.60   -0.06  1.0000
 -12  -2  15       0     445                                                        -111   -0.40    0.10  1.0000
 -12  -2  16     234     503                                                         270    0.69   -0.04  1.0000
 -10  -3   6   40296     616                                                       34111    9.57    0.06  1.0000
 -10  -1  10      73     352                                                         -40    5.11    0.05  1.0000
  -9  -2   6     113     281                                                         447    6.49    0.02  1.0000
  -8   1  13    4040     475                                                        4797   -3.40   -0.04  1.0000
  -8   1  14      44     399                                                         -85    3.97    0.07  1.0000
  -5   1   6   77211     712                                                       67362   10.93    0.05  1.0000
  -4   2   7   74017     764                                                       75182    1.27   -0.02  1.0000
  -4   3  12     188     361                                                         664   -7.38    0.03  1.0000
   4  -2  -4      39     187                                                         585  -11.30   -0.02  1.0000
   7  -2  -5   25603     458                                                       21860   -7.25   -0.01  1.0000
   9   2  -1   21329     390                                                       21691   -0.74    0.02  1.0000
 -17  -8  14      98     537                                                         118    0.57   -0.08  1.0000
 -16  -7  12     352     473                                                         375   -0.36    0.01  1.0000
 -15  -5  14     449     500                                                         419    0.42    0.10  1.0000
 -14  -5  10     206     408                                                         370   -3.03   -0.03  1.0000
 -14  -4  13      23     441                                                          14   -0.68    0.15  1.0000
 -12  -2  17     950     532                                                         992    0.40    0.01  1.0000
 -11  -4   6    2494     347                                                        4066    8.25   -0.05  1.0000
 -11  -1  14    5840     525                                                        5676   -0.64   -0.02  1.0000
 -11  -1  15     803     461                                                         919   -1.17   -0.09  1.0000
 -11  -1  16     549     487                                                         596   -0.58   -0.06  1.0000
 -10  -1  19     419     544                                                         363   -0.84   -0.01  1.0000
  -8   1  12    1258     387                                                        1201   -0.48    0.04  1.0000
  -7   1   9   12889     487                                                       14591   -4.33   -0.04  1.0000
  -6   2  11    6996     444                                                        8281   -4.39    0.02  1.0000
  -4   3  11     363     336                                                         286    1.28    0.06  1.0000
  -2   3   7      17     208                                                          99    3.58   -0.01  1.0000
  -1   1   2   11863     259                                                       29548   37.56   -0.02  1.0000
   8  -3  -6    9914     398                                                       10907   -2.90   -0.09  1.0000
 -17  -8  13     575     536                                                         376    2.73    0.08  1.0000
 -16  -6  15     361     537                                                         292    1.14   -0.02  1.0000
 -16  -6  16      28     553                                                          17   -0.72   -0.08  1.0000
 -15  -7   9    2195     424                                                        2212   -0.10   -0.13  1.0000
 -15  -5  13     521     461                                                         583   -0.80    0.10  1.0000
 -14  -4  12       9     441                                                         -23   -1.80    0.07  1.0000
 -12  -6   5     511     322                                                         341    2.48   -0.06  1.0000
 -12  -2  18     537     557                                                         483   -0.72    0.02  1.0000
 -11  -1  17     737     525                                                         752   -0.17    0.06  1.0000
  -8  -1   6    2138     285                                                         947   -9.29    0.01  1.0000
  -8   0   8       5     306                                                        -113    1.31   -0.03  1.0000
  -8   1  16       1     439                                                         -91    0.53    0.05  1.0000
  -5   0   4   31061     550                                                       50335  -28.69    0.06  1.0000
   4   0  -2  108899     619                                                      107268    1.48    0.00  1.0000
   5  -6  -7    1351     294                                                        1058    2.53    0.03  1.0000
  10   2  -1   19382     380                                                       16512   -6.39    0.12  1.0000
 -16  -7  11     782     477                                                         857    0.78    0.01  1.0000
 -16  -6  14     242     512                                                         197   -0.92   -0.05  1.0000
 -14  -6   8      85     381                                                          17   -3.15    0.05  1.0000
 -12  -5   6     364     303                                                         391    0.41   -0.03  1.0000
 -11  -1  12     149     392                                                        -405    7.29   -0.07  1.0000
 -10   0  14     201     437                                                         599    6.18   -0.01  1.0000
  -6   2  10    6501     373                                                        4254   -9.20    0.06  1.0000
  -5   2   8     578     291                                                         143    7.53   -0.01  1.0000
  -4   3  10     220     305                                                         242    0.63   -0.02  1.0000
  -3   3   8     356     264                                                          31    7.93    0.11  1.0000
   4  -1  -3   26150     286                                                       12901   28.70   -0.07  1.0000
   5   3   2   62920     285                                                       73555   12.15    0.02  1.0000
   7  -1  -4    5513     251                                                        2222   16.19    0.08  1.0000
 -18  -9  14      30     526                                                           9   -1.48   -0.03  1.0000
 -17  -8  12       0     495                                                        -153    0.00   -0.07  1.0000
 -17  -7  15     435     533                                                         438   -0.05   -0.06  1.0000
 -16  -6  13       9     467                                                         -18    1.83    0.10  1.0000
 -15  -6  10     477     406                                                         294   -3.18    0.04  1.0000
 -15  -5  12     199     449                                                         223   -0.50    0.01  1.0000
 -13  -4   9    1583     379                                                        1319    2.08   -0.05  1.0000
 -13  -3  11      27     397                                                         107    3.05   -0.37  1.0000
 -11  -3   7    6211     405                                                        7087   -3.20   -0.04  1.0000
 -11  -1  18       0     519                                                         -92    0.40    0.03  1.0000
 -10  -2   7    4111     377                                                        5593   -6.37    0.00  1.0000
 -10  -1   9   23809     621                                                       25411   -3.05    0.06  1.0000
  -7   2  14    1117     435                                                         734    3.77    0.05  1.0000
   2  -2  -3  111066     579                                                       96899   13.10    0.12  1.0000
   5  -3  -5     859     229                                                         623    2.59   -0.07  1.0000
   6  -4  -6    1103     281                                                        1359   -2.18    0.02  1.0000
   8   1  -2   19143     451                                                       31269   22.94    0.21  1.0000
 -17  -7  14    1302     531                                                        1070   -2.01   -0.16  1.0000
 -14  -5   9     187     386                                                          94    2.41   -0.05  1.0000
 -14  -4  11    3857     477                                                        4450    2.75   -0.14  1.0000
 -14  -3  15     207     491                                                         228    0.43    0.25  1.0000
 -14  -3  16     112     510                                                         102   -0.31    0.12  1.0000
 -12  -4   7    1457     343                                                        1680   -1.68   -0.04  1.0000
 -11  -1  11    1086     392                                                         963    1.15    0.01  1.0000
  -7   0   6    7722     326                                                        4987   10.30   -0.02  1.0000
  -7   2  13       5     368                                                          -1   -1.27    0.00  1.0000
   8  -2  -5   40874     607                                                       42342   -2.15    0.11  1.0000
 -15  -4  15     965     524                                                         834    1.31    0.05  1.0000
 -15  -4  16     106     519                                                          85   -0.65   -0.05  1.0000
 -15  -4  17     119     532                                                         122    0.08   -0.02  1.0000
 -14  -3  14    1740     477                                                        1241   -3.88   -0.03  1.0000
 -14  -3  17     101     520                                                          74    0.88    0.03  1.0000
 -13  -6   6    4127     392                                                        3834   -1.39    0.04  1.0000
 -13  -2  15       1     450                                                        -103    0.73    0.06  1.0000
 -13  -2  16     374     504                                                         405   -0.46   -0.08  1.0000
 -13  -2  17    1027     524                                                         929    0.93    0.00  1.0000
 -10   0  18       1     507                                                         -40    0.48   -0.01  1.0000
  -9  -4   3   28168     459                                                       24373   -6.98   -0.11  1.0000
  -9   1  14     941     418                                                         661    2.96    0.08  1.0000
  -9   1  15    9613     555                                                        8320   -4.08    0.04  1.0000
  -9   1  16     505     483                                                         497    0.10    0.05  1.0000
  -8  -4   2      13     196                                                         146   -9.33   -0.04  1.0000
  -8  -3   3   12432     353                                                       13747   -3.42   -0.13  1.0000
  -7   2  12    4098     400                                                        2816   -6.53    0.01  1.0000
  -5   3  12     594     370                                                         293   -4.36   -0.02  1.0000
   6   2   0   14489     279                                                       21254   15.16    0.08  1.0000
 -17  -7  13     286     495                                                         423    2.17    0.05  1.0000
 -16  -7  10     272     419                                                         198    1.48   -0.08  1.0000
 -16  -5  15     145     525                                                          72    2.14    0.02  1.0000
 -16  -5  16      77     534                                                          68    0.39   -0.10  1.0000
 -15  -5  11       0     407                                                         -38    0.12   -0.09  1.0000
 -15  -4  14     182     457                                                         196   -0.30    0.00  1.0000
 -14  -3  13     809     440                                                         723   -0.93   -0.08  1.0000
 -13  -5   7     919     341                                                         998    0.75    0.07  1.0000
 -13  -3  10    4464     430                                                        3638    3.88    0.00  1.0000
 -13  -2  13   12850     600                                                       11871    2.64   -0.23  1.0000
 -13  -2  18       6     517                                                        -466   -1.43    0.02  1.0000
 -12  -2  10    1302     383                                                        1447    1.16    0.14  1.0000
 -12  -1  14       0     437                                                        -127   -0.15   -0.04  1.0000
 -12  -1  15    6147     546                                                        6294    0.56   -0.06  1.0000
 -12  -1  16    1327     507                                                        1148   -1.52   -0.03  1.0000
 -12  -1  17       4     525                                                        -117    1.20    0.06  1.0000
  -9  -3   4    4435     311                                                        4629    0.86    0.01  1.0000
  -7  -3   2    2558     275                                                        9973  -29.43   -0.22  1.0000
  -7   2  11    2171     378                                                        1478   -4.88   -0.03  1.0000
  -6   2   9     929     296                                                         239   -9.04   -0.03  1.0000
  -5   3  11    1362     355                                                        1284    0.64    0.00  1.0000
  -4   3   9    4323     349                                                        5048   -3.16   -0.07  1.0000
   0   4   7    6311     273                                                        4199    8.73    0.06  1.0000
   8  -1  -4   45346     565                                                       40477    7.01    0.00  1.0000
   9   1  -2    1156     213                                                        -119   20.27    0.06  1.0000
 -16  -5  14     783     516                                                         787   -0.05    0.07  1.0000
 -15  -6   9    4094     457                                                        4613   -2.35    0.05  1.0000
 -15  -4  13       0     448                                                         -57    0.07    0.08  1.0000
 -14  -4  10     999     387                                                         855   -1.41    0.04  1.0000
 -12  -3   8    1467     335                                                         766    6.33   -0.03  1.0000
 -11  -2   8      12     316                                                         -18   -2.03    0.03  1.0000
 -11  -1  10     785     370                                                         624    1.82    0.06  1.0000
 -10  -5   3    1051     281                                                        1150   -0.89    0.01  1.0000
 -10  -4   4     357     277                                                        1485   11.72   -0.10  1.0000
  -9  -5   2    1863     238                                                         566   11.58   -0.21  1.0000
  -9   1  17      11     469                                                         -33   -1.98   -0.08  1.0000
  -8  -2   4   21738     468                                                       24627   -5.66   -0.02  1.0000
  -7  -2   3     741     216                                                        1563    7.38    0.03  1.0000
  -4   2   6   11302     351                                                       11419   -0.33    0.01  1.0000
  -3   2   5   55012     535                                                       48964    7.91   -0.14  1.0000
  -1   4   8    1340     258                                                         283   11.83    0.09  1.0000
   5   1  -1    1153     149                                                         382   31.85   -0.14  1.0000
   6  -6  -7     271     290                                                         588    4.64    0.05  1.0000
   9  -2  -5    1341     265                                                         942    3.55    0.18  1.0000
 -17  -7  12     798     482                                                         620   -2.00   -0.03  1.0000
 -17  -6  15     713     539                                                         918    2.15    0.00  1.0000
 -16  -6  11    2004     476                                                        2298   -1.90    0.04  1.0000
 -16  -5  13     442     479                                                         405   -0.55    0.15  1.0000
 -14  -6   7     268     366                                                         272   -0.07    0.01  1.0000
 -14  -3  12     325     414                                                         115   -4.43    0.00  1.0000
 -13  -4   8     458     343                                                         271    2.95   -0.01  1.0000
 -13  -2  12    1056     427                                                        1200    1.28    0.04  1.0000
 -12  -1  18     233     507                                                         252    0.37   -0.01  1.0000
 -11   0  14   21025     684                                                       18799    4.71   -0.03  1.0000
 -11   0  16    1404     485                                                        1548   -1.12    0.01  1.0000
 -10  -3   5     265     274                                                         828   -7.46   -0.01  1.0000
 -10  -1   8    1989     331                                                        1423   -4.10    0.08  1.0000
  -9  -2   5     588     278                                                         337   -3.52   -0.12  1.0000
   1   4   6     677     196                                                         447   -2.90   -0.09  1.0000
   5  -2  -4    2500     210                                                         740  -13.65   -0.03  1.0000
   7  -4  -6     877     277                                                         784   -0.96    0.00  1.0000
  11   1  -2    3288     285                                                        2194    6.26   -0.09  1.0000
 -18  -8  13      33     507                                                         146    3.76    0.11  1.0000
 -17  -6  14     735     505                                                         661   -0.83   -0.03  1.0000
 -15  -5  10    4543     459                                                        3930   -2.81   -0.07  1.0000
 -15  -4  12     704     432                                                         481   -2.75    0.03  1.0000
 -14  -5   8    2003     401                                                        2073   -0.46    0.08  1.0000
 -11  -5   4   14756     481                                                       18942    9.64    0.02  1.0000
 -11  -4   5   14390     425                                                       12371   -5.21   -0.10  1.0000
 -10   0  10     175     360                                                         433   -4.59    0.02  1.0000
  -8  -5   1     404     198                                                         281    1.98   -0.14  1.0000
  -8   1   9     180     311                                                         -49   -8.00   -0.05  1.0000
  -8   2  13    1548     424                                                        1460    0.68   -0.02  1.0000
  -8   2  14    5006     462                                                        4205    3.52    0.02  1.0000
  -8   2  15       0     444                                                        -212    0.26    0.05  1.0000
  -7   2  10    1033     358                                                        1158   -1.13    0.05  1.0000
  -6  -3   1     149     148                                                         109   13.33    0.11  1.0000
  -6  -2   2     596     253                                                        9056  -42.35    0.13  1.0000
  -6   3  13    2190     421                                                        2404    1.34   -0.10  1.0000
  -5   2   7    1577     287                                                        2042   -3.27   -0.02  1.0000
  -5   3  10    3640     349                                                        2023    9.18   -0.03  1.0000
  -2   3   6   13448     358                                                       16577   -7.63    0.05  1.0000
  -2   4   9   48309     636                                                       42436    8.23    0.00  1.0000
   9  -1  -4    1609     268                                                        2086   -3.32   -0.09  1.0000
 -17  -6  13     711     522                                                         900    1.98    0.17  1.0000
 -15  -3  16     440     502                                                         449    0.13    0.10  1.0000
 -15  -3  17     182     520                                                         212    0.63    0.03  1.0000
 -14  -2  16     302     528                                                         360   -0.98   -0.10  1.0000
 -12  -5   5    1540     355                                                        2124   -4.08   -0.09  1.0000
 -12  -2   9     342     377                                                         618   -3.81    0.03  1.0000
 -11  -3   6    9387     453                                                       12076    7.76    0.07  1.0000
 -11   0  18     109     516                                                         107    0.05   -0.02  1.0000
 -10   1  15     346     467                                                         561   -3.04    0.05  1.0000
 -10   1  16     437     477                                                         441    0.04    0.03  1.0000
  -7  -1   4    5597     241                                                        2274  -16.18    0.05  1.0000
  -6   1   6    4849     353                                                        8523   13.53    0.02  1.0000
  -5   1   5   23770     375                                                       16258   15.91   -0.05  1.0000
  -3   3   7     657     224                                                         249    6.03   -0.07  1.0000
   3  -3  -4   12953     336                                                       18959  -14.24   -0.10  1.0000
   5  -5  -6    7479     333                                                        6612    3.09   -0.03  1.0000
  10  -1  -4     204     270                                                        1056  -10.92   -0.15  1.0000
 -18  -7  14      17     508                                                         -59   -2.47   -0.14  1.0000
 -17  -7  11    2641     487                                                        2576   -0.38    0.01  1.0000
 -16  -6  10      29     441                                                         155   -4.30    0.06  1.0000
 -16  -4  15     305     511                                                         305    0.02    0.11  1.0000
 -16  -4  16     301     532                                                         282   -0.33    0.01  1.0000
 -15  -3  15     212     503                                                         199    0.27    0.21  1.0000
 -14  -2  15     123     469                                                          84    1.19    0.01  1.0000
 -14  -2  17       1     519                                                           6    0.98   -0.01  1.0000
 -13  -3   9     149     355                                                         237    1.91    0.04  1.0000
 -13  -2  11     121     392                                                         113    0.31    0.06  1.0000
 -13  -1  16    1846     557                                                        2195   -2.32    0.00  1.0000
 -12  -4   6      20     319                                                          97    8.30   -0.06  1.0000
 -11  -1   9     395     339                                                         248    2.51    0.00  1.0000
 -10  -2   6    5765     368                                                        6316    2.12    0.04  1.0000
  -8  -1   5   41169     660                                                       50532  -13.05   -0.15  1.0000
  -8   2  12     620     382                                                        1040   -4.41    0.00  1.0000
  -6  -1   3     640     186                                                          45   18.79    0.12  1.0000
  -6   2   8      98     292                                                         761   12.48   -0.05  1.0000
  -6   3  12   11388     506                                                       11832   -1.23   -0.01  1.0000
  -4   1   4   23050     357                                                       19787    6.65   -0.02  1.0000
  -4   3   8   67299     821                                                       77768   11.60    0.07  1.0000
  -1   3   5    1816     191                                                        2134    2.13   -0.13  1.0000
   4  -4  -5    1809     241                                                        1871    0.43    0.05  1.0000
   5  -7  -7   30382     573                                                       32321    3.27   -0.02  1.0000
   5  -1  -3      32     218                                                        2768   28.22    0.04  1.0000
  11  -1  -4    3010     283                                                        1024  -13.67   -0.15  1.0000
 -17  -5  15       6     544                                                        -154    1.46    0.04  1.0000
 -16  -4  14       7     512                                                          27   -1.50   -0.03  1.0000
 -15  -6   8     231     402                                                         509   -4.51    0.05  1.0000
 -15  -4  11    6507     525                                                        7475    3.45   -0.07  1.0000
 -15  -3  14      37     451                                                         149   -3.66   -0.03  1.0000
[truncated: 36,521,550 more chars]
